# Supplementary material for: Septin-2 is overexpressed in epithelial ovarian cancer and mediates proliferation via regulation of cellular metabolic proteins
Source: Oncotarget. 2019 Apr 26;10(31):2959–72. doi: 10.18632/oncotarget.26836 (PMC6508204; doi:10.18632/oncotarget.26836)
Supplement: Supplementary file 2 [file oncotarget-10-2959-s002.xlsx]

## Sheet: Sheet1
Supplementary Dataset: Complete proteomics data, including peak areas, ratios, q- values, and gene ontology annotations for all peptides
Protein Name	Identified Peptide Sequence (#: methionine oxidation)	Average peakarea WT	Average peakarea Plasmid_C	Average peakarea KO9	Average peakarea KO11	WT_R1 peakarea	PlasmidC_R1 peakarea	KO9_R1 peakarea	KO11_R1 peakarea	WT_R2 peakarea	PlasmidC_R2 peakarea	KO9_R2 peakarea	KO11_R2 peakarea	WT_R3 peakarea	PlasmidC_R3 peakarea	KO9_R3 peakarea	KO11_R3 peakarea	Ratio Plasmid_C/WT	Ratio KO9/WT	Ratio KO11/WT	qValues for Plasmid_C/WT	qValues for KO9/WT	qValues for KO11/WT	Charge state	NCBI gi accession	UNIPROT accession	Gene Symbol	Go Location	Go Bio Process	Go mol Process	Kegg Unique process	Alternative protein name
14-3-3 Beta	R.YDDMAAAMK.A	4.66605e+08	3.80952e+08	1.86171e+08	1.27248e+08	551001305	474613213	126277365	82259374	489933524	343606861	270593457	160598384	358879416	324635543	161643373	138887606	0.816434	0.398992	0.272711	0.186782	0.0307522	0.0140695	2	48428721	P61981	YWHAG	nucleus cytoplasm membrane	small GTPase mediated signal transduction negative regulation of transcription negative regulation of protein kinase activity protein targeting signal transduction intracellular transport	protein binding protein domain specific binding monooxygenase activity	Neurotrophin signaling pathway Cell cycle Oocyte meiosis	Manual Assigned Name:14-3-3 Beta HPRD>03184_1>14-3-3 Beta HPRD>03184_2>14-3-3 Beta HPRD>05639_1>14-3-3 gamma SwissPROT>1433B_HUMAN>Isoform Short of 14-3-3 protein beta/alpha OS=Homo sapiens GN=YWHAB SwissPROT>1433G_HUMAN>14-3-3 protein gamma OS=Homo sapiens GN=YWHAG PE=1 SV=2 IPI>P61981>14-3-3 protein gamma IPI>P31946>14-3-3 protein beta/alpha IPI>P31946-2>Isoform Short of 14-3-3 protein beta/alp…
14-3-3 Beta	K.YLIPNATQPESK.V	1.63449e+08	1.43961e+08	5.02355e+07	1.30583e+07	287132632	201055535	33763293	6116684	106746294	106070782	82780657	18418807	96468077	124756075	34162466	14639455	0.880769	0.307346	0.0798923	0.386055	0.0647533	0.0159859	2	1345590	P31946	YWHAB	nucleus	small GTPase mediated signal transduction	protein binding	Neurotrophin signaling pathway Cell cycle Oocyte meiosis	Manual Assigned Name:14-3-3 Beta HPRD>03184_1>14-3-3 Beta HPRD>03184_2>14-3-3 Beta SwissPROT>1433B_HUMAN>Isoform Short of 14-3-3 protein beta/alpha OS=Homo sapiens GN=YWHAB IPI>P31946>14-3-3 protein beta/alpha IPI>P31946-2>Isoform Short of 14-3-3 protein beta/alpha NCBI>1345590>14-3-3 protein beta/alpha (Protein kinase C inhibitor protein-1) (KCIP-1) (Protein 1054) NCBI>119596299>tyrosine 3-monoo…
14-3-3 Beta	K.QTTVSNSQQAYQEAFEISK.K	5.06521e+07	3.17424e+07	2.47353e+07	1.06711e+07	79351784	41055781	20883716	10091527	37912464	28427925	36667523	10533446	34692199	25743603	16654565	11388214	0.626675	0.488336	0.210673	0.153788	0.0950448	0.0135631	2	1345590	P31946	YWHAB	nucleus	small GTPase mediated signal transduction negative regulation of transcription	protein binding monooxygenase activity	Neurotrophin signaling pathway Cell cycle Oocyte meiosis	Manual Assigned Name:14-3-3 Beta HPRD>03184_1>14-3-3 Beta HPRD>03184_2>14-3-3 Beta SwissPROT>1433B_HUMAN>Isoform Short of 14-3-3 protein beta/alpha OS=Homo sapiens GN=YWHAB IPI>P31946>14-3-3 protein beta/alpha IPI>P31946-2>Isoform Short of 14-3-3 protein beta/alpha NCBI>1345590>14-3-3 protein beta/alpha (Protein kinase C inhibitor protein-1) (KCIP-1) (Protein 1054) NCBI>119596299>tyrosine 3-monoo…
14-3-3 Beta	K.AVTEQGHELSNEER.N	1.60932e+08	1.07033e+08	6.96266e+07	5.59208e+07	197950808	111854115	64241823	33642550	145385478	108333212	91029785	91169447	139461087	100911236	53608164	42950479	0.665079	0.432645	0.34748	0.0350272	0.0211888	0.0330276	2	1345590	P31946	YWHAB	nucleus	small GTPase mediated signal transduction negative regulation of transcription	protein binding monooxygenase activity	Neurotrophin signaling pathway Cell cycle Oocyte meiosis	Manual Assigned Name:14-3-3 Beta HPRD>03184_1>14-3-3 Beta HPRD>03184_2>14-3-3 Beta SwissPROT>1433B_HUMAN>Isoform Short of 14-3-3 protein beta/alpha OS=Homo sapiens GN=YWHAB IPI>P31946>14-3-3 protein beta/alpha IPI>P31946-2>Isoform Short of 14-3-3 protein beta/alpha IPI>Q4VY19>Tyrosine 3-monooxygenase/tryptophan 5-monooxygenase activation protein, beta polypeptide (Fragment) IPI>Q4VY20>Tyrosine 3-…
14-3-3 Beta	R.YLSEVASGDNK.Q	5.42321e+08	4.24706e+08	2.94803e+08	1.27629e+08	554158166	495012724	266674127	169671341	667686063	395815111	367541267	81823	405117550	383289348	250194859	213134294	0.783127	0.543596	0.235339	0.154862	0.0405672	0.153416	2	1345590	P31946	YWHAB	nucleus	small GTPase mediated signal transduction negative regulation of transcription	protein binding	Neurotrophin signaling pathway Cell cycle Oocyte meiosis	Manual Assigned Name:14-3-3 Beta HPRD>03184_1>14-3-3 Beta HPRD>03184_2>14-3-3 Beta SwissPROT>1433B_HUMAN>Isoform Short of 14-3-3 protein beta/alpha OS=Homo sapiens GN=YWHAB IPI>P31946>14-3-3 protein beta/alpha IPI>P31946-2>Isoform Short of 14-3-3 protein beta/alpha NCBI>1345590>14-3-3 protein beta/alpha (Protein kinase C inhibitor protein-1) (KCIP-1) (Protein 1054) NCBI>119596299>tyrosine 3-monoo…
14-3-3 Beta	K.AVTEQGHELSNEER.N	1.05518e+09	8.19431e+08	6.46236e+08	4.63205e+08	1313577039	831174839	597329486	317444253	895483636	867463883	812017451	661330801	956494190	759652852	529361203	410839386	0.776575	0.612439	0.43898	0.100043	0.0513319	0.034388	3	1345590	P31946	YWHAB	nucleus	small GTPase mediated signal transduction negative regulation of transcription	protein binding monooxygenase activity	Neurotrophin signaling pathway Cell cycle Oocyte meiosis	Manual Assigned Name:14-3-3 Beta HPRD>03184_1>14-3-3 Beta HPRD>03184_2>14-3-3 Beta SwissPROT>1433B_HUMAN>Isoform Short of 14-3-3 protein beta/alpha OS=Homo sapiens GN=YWHAB IPI>P31946>14-3-3 protein beta/alpha IPI>P31946-2>Isoform Short of 14-3-3 protein beta/alpha IPI>Q4VY19>Tyrosine 3-monooxygenase/tryptophan 5-monooxygenase activation protein, beta polypeptide (Fragment) IPI>Q4VY20>Tyrosine 3-…
14-3-3 Beta	K.QTTVSNSQQAYQEAFEISKK.E	1.38754e+08	1.47029e+08	1.17363e+08	8.12372e+07	150996715	138765869	98092433	88271819	131603047	152142188	145187473	76752766	133663347	150178434	108808719	78687057	1.05963	0.845832	0.585475	0.19049	0.148271	0.00655658	3	1345590	P31946	YWHAB	nucleus	small GTPase mediated signal transduction negative regulation of transcription	protein binding	Neurotrophin signaling pathway Cell cycle Oocyte meiosis	Manual Assigned Name:14-3-3 Beta HPRD>03184_1>14-3-3 Beta HPRD>03184_2>14-3-3 Beta SwissPROT>1433B_HUMAN>Isoform Short of 14-3-3 protein beta/alpha OS=Homo sapiens GN=YWHAB IPI>P31946>14-3-3 protein beta/alpha IPI>P31946-2>Isoform Short of 14-3-3 protein beta/alpha NCBI>1345590>14-3-3 protein beta/alpha (Protein kinase C inhibitor protein-1) (KCIP-1) (Protein 1054) NCBI>119596299>tyrosine 3-monoo…
14-3-3 Beta	K.TAFDEAIAELDTLNEESYK.D	1.19675e+08	1.56516e+08	2.52081e+07	1.4679e+07	98905619	174123359	33622714	10073103	168098416	162607619	16834949	24538392	92021727	132818286	25166569	9425600	1.30784	0.210637	0.122657	0.146507	0.0134581	0.012206	2	1345590	P31946	YWHAB	nucleus	small GTPase mediated signal transduction negative regulation of transcription	protein binding	Neurotrophin signaling pathway Cell cycle Oocyte meiosis	Manual Assigned Name:14-3-3 Beta HPRD>03184_1>14-3-3 Beta HPRD>03184_2>14-3-3 Beta SwissPROT>1433B_HUMAN>Isoform Short of 14-3-3 protein beta/alpha OS=Homo sapiens GN=YWHAB IPI>P31946>14-3-3 protein beta/alpha IPI>P31946-2>Isoform Short of 14-3-3 protein beta/alpha NCBI>1345590>14-3-3 protein beta/alpha (Protein kinase C inhibitor protein-1) (KCIP-1) (Protein 1054) NCBI>119596299>tyrosine 3-monoo…
14-3-3 Beta	K.TAFDEAIAELDTLNEESYK.D	5.08967e+08	6.94492e+08	1.16418e+08	5.51141e+07	497784792	811925207	149759601	47787651	618422843	689091190	78799580	77403874	410691994	582460346	120696253	40150866	1.36451	0.228735	0.108286	0.0890545	0.00991953	0.00562256	3	1345590	P31946	YWHAB	nucleus	small GTPase mediated signal transduction negative regulation of transcription	protein binding	Neurotrophin signaling pathway Cell cycle Oocyte meiosis	Manual Assigned Name:14-3-3 Beta HPRD>03184_1>14-3-3 Beta HPRD>03184_2>14-3-3 Beta SwissPROT>1433B_HUMAN>Isoform Short of 14-3-3 protein beta/alpha OS=Homo sapiens GN=YWHAB IPI>P31946>14-3-3 protein beta/alpha IPI>P31946-2>Isoform Short of 14-3-3 protein beta/alpha NCBI>1345590>14-3-3 protein beta/alpha (Protein kinase C inhibitor protein-1) (KCIP-1) (Protein 1054) NCBI>119596299>tyrosine 3-monoo…
14-3-3 Beta	K.LAEQAERYDDMAAAMK.A	6.10506e+06	3.00613e+06	3.8082e+07	2.55461e+07	6977663	1926046	29535954	27449345	8363222	4757839	64447372	22979785	2974307	2334512	20262689	26209090	0.4924	6.23777	4.18441	0.123615	0.028178	0.0191582	2	48428721	P61981	YWHAG	nucleus cytoplasm membrane	small GTPase mediated signal transduction negative regulation of transcription negative regulation of protein kinase activity protein targeting signal transduction intracellular transport	protein binding protein domain specific binding monooxygenase activity	Neurotrophin signaling pathway Cell cycle Oocyte meiosis	Manual Assigned Name:14-3-3 Beta HPRD>03184_1>14-3-3 Beta HPRD>03184_2>14-3-3 Beta HPRD>05639_1>14-3-3 gamma SwissPROT>1433B_HUMAN>Isoform Short of 14-3-3 protein beta/alpha OS=Homo sapiens GN=YWHAB SwissPROT>1433G_HUMAN>14-3-3 protein gamma OS=Homo sapiens GN=YWHAG PE=1 SV=2 IPI>P61981>14-3-3 protein gamma IPI>P31946>14-3-3 protein beta/alpha IPI>P31946-2>Isoform Short of 14-3-3 protein beta/alp…
14-3-3 epsilon	K.HLIPAANTGESK.V	4.55952e+08	2.07838e+08	7.39125e+07	5.96417e+07	516241854	254700138	37481618	36112873	439134344	180320257	113265117	93846659	412481247	188493096	70990785	48965696	0.455832	0.162106	0.130807	0.0113096	0.0126966	0.00866228	2	51702210	P62258	YWHAE	cytoplasm TORC1 complex	apoptosis neuron migration signal transduction regulation of cell size	protein binding monooxygenase activity	Neurotrophin signaling pathway Cell cycle Oocyte meiosis	Manual Assigned Name:14-3-3 epsilon HPRD>05457_1>14-3-3 epsilon SwissPROT>1433E_HUMAN>14-3-3 protein epsilon OS=Homo sapiens GN=YWHAE PE=1 SV=1 IPI>P62258>14-3-3 protein epsilon IPI>P62258-2>Isoform SV of 14-3-3 protein epsilon NCBI>51702210>14-3-3 protein epsilon (14-3-3E) NCBI>119611034>tyrosine 3-monooxygenase/tryptophan 5-monooxygenase activation protein, epsilon polypeptide, isoform CRA_b [H…
14-3-3 epsilon	R.IISSIEQKEENK.G	2.07625e+08	1.15048e+08	6.75276e+07	2.97085e+07	233462515	128480730	50126272	18463050	223022572	114178144	106359959	53696240	166390317	102485776	46096673	16966187	0.554115	0.325238	0.143087	0.0192522	0.0244869	0.0146503	3	51702210	B4DJF2	YWHAE	cytoplasm membrane TORC1 complex	apoptosis neuron migration signal transduction biosynthetic process glycoprotein catabolic process regulation of cell size	protein binding protein domain specific binding monooxygenase activity	Neurotrophin signaling pathway Cell cycle Oocyte meiosis	Manual Assigned Name:14-3-3 epsilon HPRD>05457_1>14-3-3 epsilon SwissPROT>1433E_HUMAN>14-3-3 protein epsilon OS=Homo sapiens GN=YWHAE PE=1 SV=1 IPI>B4DJF2> IPI>I3L3T1> IPI>P62258>14-3-3 protein epsilon IPI>K7EIT4> IPI>P62258-2>Isoform SV of 14-3-3 protein epsilon NCBI>51702210>14-3-3 protein epsilon (14-3-3E) NCBI>119611034>tyrosine 3-monooxygenase/tryptophan 5-monooxygenase activation protein, e…
14-3-3 epsilon	R.KEAAENSLVAYK.A	1.61527e+07	6.69604e+06	1.49598e+06	3.5628e+06	19338178	8478851	1184117	1117331	18334047	6273082	898064	5946330	10785785	5336175	2405751	3624744	0.414547	0.0926149	0.22057	0.0297147	0.00925623	0.0410251	2	51702210	P62258	YWHAE	cytoplasm	apoptosis neuron migration signal transduction	protein binding	Neurotrophin signaling pathway Cell cycle Oocyte meiosis	Manual Assigned Name:14-3-3 epsilon HPRD>05457_1>14-3-3 epsilon SwissPROT>1433E_HUMAN>14-3-3 protein epsilon OS=Homo sapiens GN=YWHAE PE=1 SV=1 IPI>P62258>14-3-3 protein epsilon IPI>K7EM20> IPI>P62258-2>Isoform SV of 14-3-3 protein epsilon NCBI>51702210>14-3-3 protein epsilon (14-3-3E) NCBI>119611034>tyrosine 3-monooxygenase/tryptophan 5-monooxygenase activation protein, epsilon polypeptide, isof…
14-3-3 epsilon	R.YLAEFATGNDRK.E	2.41822e+08	1.7069e+08	1.24809e+08	9.54119e+07	253093067	172308916	102722529	102623399	226404609	157151790	164129651	95644970	245969319	182608910	107574340	87967262	0.705848	0.516118	0.394554	0.0109353	0.0210464	0.00308774	3	51702210	P62258	YWHAE	cytoplasm nucleus TORC1 complex	apoptosis neuron migration signal transduction protein amino acid dephosphorylation regulation of cell size	protein binding protein domain specific binding monooxygenase activity	Neurotrophin signaling pathway Cell cycle Oocyte meiosis	Manual Assigned Name:14-3-3 epsilon HPRD>05457_1>14-3-3 epsilon SwissPROT>1433E_HUMAN>14-3-3 protein epsilon OS=Homo sapiens GN=YWHAE PE=1 SV=1 IPI>P62258>14-3-3 protein epsilon IPI>K7EM20> IPI>P62258-2>Isoform SV of 14-3-3 protein epsilon NCBI>51702210>14-3-3 protein epsilon (14-3-3E) NCBI>119611034>tyrosine 3-monooxygenase/tryptophan 5-monooxygenase activation protein, epsilon polypeptide, isof…
14-3-3 epsilon	K.EAAENSLVAYK.A	5.22641e+08	4.35033e+08	3.24831e+08	1.77787e+08	486896090	475945541	312717672	140718631	520483436	401274836	343036322	244913467	560544002	427879575	318739820	147729572	0.832375	0.621519	0.340171	0.0502588	0.00582558	0.0117027	2	51702210	P62258	YWHAE	cytoplasm	apoptosis neuron migration signal transduction	protein binding	Neurotrophin signaling pathway Cell cycle Oocyte meiosis	Manual Assigned Name:14-3-3 epsilon HPRD>05457_1>14-3-3 epsilon SwissPROT>1433E_HUMAN>14-3-3 protein epsilon OS=Homo sapiens GN=YWHAE PE=1 SV=1 IPI>P62258>14-3-3 protein epsilon IPI>K7EM20> IPI>P62258-2>Isoform SV of 14-3-3 protein epsilon NCBI>51702210>14-3-3 protein epsilon (14-3-3E) NCBI>119611034>tyrosine 3-monooxygenase/tryptophan 5-monooxygenase activation protein, epsilon polypeptide, isof…
14-3-3 epsilon	R.YDEMVESMK.K	2.39364e+08	1.39125e+08	4.87223e+07	2.37451e+07	272571717	155587806	43325187	11183216	244780792	134848281	45235547	31991552	200739252	126939416	57606228	28060430	0.581229	0.203549	0.0992007	0.0171058	0.00411233	0.00926286	2	51702210	B4DJF2	YWHAE	cytoplasm membrane	apoptosis neuron migration signal transduction biosynthetic process glycoprotein catabolic process	protein binding protein domain specific binding	Neurotrophin signaling pathway Cell cycle Oocyte meiosis	Manual Assigned Name:14-3-3 epsilon HPRD>05457_1>14-3-3 epsilon SwissPROT>1433E_HUMAN>14-3-3 protein epsilon OS=Homo sapiens GN=YWHAE PE=1 SV=1 IPI>B4DJF2> IPI>I3L3T1> IPI>P62258>14-3-3 protein epsilon NCBI>51702210>14-3-3 protein epsilon (14-3-3E) NCBI>119611034>tyrosine 3-monooxygenase/tryptophan 5-monooxygenase activation protein, epsilon polypeptide, isoform CRA_b [Homo sapiens] NCBI>30583161…
14-3-3 epsilon	R.YLAEFATGNDR.K	3.11799e+08	2.42745e+08	1.44721e+08	5.89115e+07	314913253	292667118	121777079	55922109	330759661	218186622	174231948	61075870	289722679	217381724	138155081	59736381	0.778532	0.46415	0.188941	0.0673941	0.00936206	0.00215768	2	51702210	P62258	YWHAE	cytoplasm nucleus TORC1 complex	apoptosis neuron migration signal transduction protein amino acid dephosphorylation regulation of cell size	protein binding protein domain specific binding monooxygenase activity	Neurotrophin signaling pathway Cell cycle Oocyte meiosis	Manual Assigned Name:14-3-3 epsilon HPRD>05457_1>14-3-3 epsilon SwissPROT>1433E_HUMAN>14-3-3 protein epsilon OS=Homo sapiens GN=YWHAE PE=1 SV=1 IPI>P62258>14-3-3 protein epsilon IPI>K7EM20> IPI>P62258-2>Isoform SV of 14-3-3 protein epsilon NCBI>51702210>14-3-3 protein epsilon (14-3-3E) NCBI>119611034>tyrosine 3-monooxygenase/tryptophan 5-monooxygenase activation protein, epsilon polypeptide, isof…
14-3-3 epsilon	K.AASDIAMTELPPTHPIR.L	5.87859e+08	4.31147e+08	4.29511e+08	1.98514e+08	614879379	432375646	376835650	204250004	730093056	422181058	535340944	169834272	418605279	438883216	376355426	221456428	0.733418	0.730635	0.337689	0.117326	0.141185	0.0126699	3	51702210	P62258	YWHAE	cytoplasm	apoptosis neuron migration signal transduction	protein binding	Neurotrophin signaling pathway Cell cycle Oocyte meiosis	Manual Assigned Name:14-3-3 epsilon HPRD>05457_1>14-3-3 epsilon SwissPROT>1433E_HUMAN>14-3-3 protein epsilon OS=Homo sapiens GN=YWHAE PE=1 SV=1 IPI>P62258>14-3-3 protein epsilon IPI>K7EM20> IPI>P62258-2>Isoform SV of 14-3-3 protein epsilon NCBI>51702210>14-3-3 protein epsilon (14-3-3E) NCBI>119611034>tyrosine 3-monooxygenase/tryptophan 5-monooxygenase activation protein, epsilon polypeptide, isof…
14-3-3 epsilon	K.LICCDILDVLDKHLIPAANTGESK.V	1.98018e+08	9.50568e+07	1.96712e+08	1.42556e+08	131762032	92784780	143536897	163964730	262056511	102796346	324236635	110099571	200236841	89589127	122363855	153604915	0.48004	0.993405	0.719915	0.0359149	0.368881	0.166518	4	51702210	P62258	YWHAE	cytoplasm TORC1 complex	apoptosis neuron migration signal transduction regulation of cell size	protein binding monooxygenase activity	Neurotrophin signaling pathway Cell cycle Oocyte meiosis	Manual Assigned Name:14-3-3 epsilon HPRD>05457_1>14-3-3 epsilon SwissPROT>1433E_HUMAN>14-3-3 protein epsilon OS=Homo sapiens GN=YWHAE PE=1 SV=1 IPI>P62258>14-3-3 protein epsilon IPI>P62258-2>Isoform SV of 14-3-3 protein epsilon NCBI>51702210>14-3-3 protein epsilon (14-3-3E) NCBI>119611034>tyrosine 3-monooxygenase/tryptophan 5-monooxygenase activation protein, epsilon polypeptide, isoform CRA_b [H…
14-3-3 epsilon	K.LICCDILDVLDK.H	2.06052e+09	1.11332e+09	4.34066e+08	2.02516e+08	2356373158	1464291708	339388671	186369524	2086056799	892610680	620385260	199599499	1739142812	983046759	342425407	221578042	0.540307	0.210658	0.0982836	0.0322803	0.00866228	0.00255575	2	51702210	P62258	YWHAE	cytoplasm membrane TORC1 complex	apoptosis neuron migration signal transduction biosynthetic process regulation of cell size	protein binding protein domain specific binding monooxygenase activity	Neurotrophin signaling pathway Cell cycle Oocyte meiosis	Manual Assigned Name:14-3-3 epsilon HPRD>05457_1>14-3-3 epsilon SwissPROT>1433E_HUMAN>14-3-3 protein epsilon OS=Homo sapiens GN=YWHAE PE=1 SV=1 IPI>P62258>14-3-3 protein epsilon IPI>K7EIT4> IPI>P62258-2>Isoform SV of 14-3-3 protein epsilon NCBI>51702210>14-3-3 protein epsilon (14-3-3E) NCBI>119611034>tyrosine 3-monooxygenase/tryptophan 5-monooxygenase activation protein, epsilon polypeptide, isof…
14-3-3 epsilon	K.LICCDILDVLDK.H	6.92486e+07	3.8378e+07	6.92208e+06	2.25934e+06	79945549	42465269	7083077	1659195	70427292	51244212	9475764	1611207	57373076	21424581	4207408	3507622	0.554206	0.0999598	0.0326265	0.0756308	0.0061702	0.00407402	3	51702210	P62258	YWHAE	cytoplasm membrane TORC1 complex	apoptosis neuron migration signal transduction biosynthetic process regulation of cell size	protein binding protein domain specific binding monooxygenase activity	Neurotrophin signaling pathway Cell cycle Oocyte meiosis	Manual Assigned Name:14-3-3 epsilon HPRD>05457_1>14-3-3 epsilon SwissPROT>1433E_HUMAN>14-3-3 protein epsilon OS=Homo sapiens GN=YWHAE PE=1 SV=1 IPI>P62258>14-3-3 protein epsilon IPI>K7EIT4> IPI>P62258-2>Isoform SV of 14-3-3 protein epsilon NCBI>51702210>14-3-3 protein epsilon (14-3-3E) NCBI>119611034>tyrosine 3-monooxygenase/tryptophan 5-monooxygenase activation protein, epsilon polypeptide, isof…
14-3-3 epsilon	K.AAFDDAIAELDTLSEESYK.D	2.51566e+08	2.39009e+08	3.92018e+07	2.69296e+07	185884405	249987791	54701454	21001903	373613349	265209029	20465860	43429056	195199880	201830823	42438021	16357804	0.950086	0.155831	0.107048	0.398782	0.0165079	0.011563	2	51702210	P62258	YWHAE	cytoplasm	apoptosis neuron migration signal transduction	protein binding	Neurotrophin signaling pathway Cell cycle Oocyte meiosis	Manual Assigned Name:14-3-3 epsilon HPRD>05457_1>14-3-3 epsilon SwissPROT>1433E_HUMAN>14-3-3 protein epsilon OS=Homo sapiens GN=YWHAE PE=1 SV=1 IPI>P62258>14-3-3 protein epsilon IPI>K7EM20> IPI>P62258-2>Isoform SV of 14-3-3 protein epsilon NCBI>51702210>14-3-3 protein epsilon (14-3-3E) NCBI>119611034>tyrosine 3-monooxygenase/tryptophan 5-monooxygenase activation protein, epsilon polypeptide, isof…
14-3-3 epsilon	K.AAFDDAIAELDTLSEESYK.D	7.86136e+08	6.88452e+08	1.29329e+08	6.00627e+07	665881025	730810286	185702014	57806249	939764502	681416769	65556212	83551776	752763438	653130365	136729210	38830214	0.875742	0.164512	0.0764025	0.185411	0.0128652	0.00492888	3	51702210	P62258	YWHAE	cytoplasm	apoptosis neuron migration signal transduction	protein binding	Neurotrophin signaling pathway Cell cycle Oocyte meiosis	Manual Assigned Name:14-3-3 epsilon HPRD>05457_1>14-3-3 epsilon SwissPROT>1433E_HUMAN>14-3-3 protein epsilon OS=Homo sapiens GN=YWHAE PE=1 SV=1 IPI>P62258>14-3-3 protein epsilon IPI>K7EM20> IPI>P62258-2>Isoform SV of 14-3-3 protein epsilon NCBI>51702210>14-3-3 protein epsilon (14-3-3E) NCBI>119611034>tyrosine 3-monooxygenase/tryptophan 5-monooxygenase activation protein, epsilon polypeptide, isof…
14-3-3 epsilon	R.YLAEFATGNDRK.E	5.40357e+07	3.74854e+07	2.85364e+07	2.47078e+07	48827985	41393566	22539858	22339918	63748776	31490896	37814856	33605377	49530434	39571777	25254620	18178179	0.693715	0.528103	0.45725	0.0456377	0.0313464	0.0257755	2	51702210	P62258	YWHAE	cytoplasm nucleus TORC1 complex	apoptosis neuron migration signal transduction protein amino acid dephosphorylation regulation of cell size	protein binding protein domain specific binding monooxygenase activity	Neurotrophin signaling pathway Cell cycle Oocyte meiosis	Manual Assigned Name:14-3-3 epsilon HPRD>05457_1>14-3-3 epsilon SwissPROT>1433E_HUMAN>14-3-3 protein epsilon OS=Homo sapiens GN=YWHAE PE=1 SV=1 IPI>P62258>14-3-3 protein epsilon IPI>K7EM20> IPI>P62258-2>Isoform SV of 14-3-3 protein epsilon NCBI>51702210>14-3-3 protein epsilon (14-3-3E) NCBI>119611034>tyrosine 3-monooxygenase/tryptophan 5-monooxygenase activation protein, epsilon polypeptide, isof…
14-3-3 epsilon	K.AASDIAMTELPPTHPIR.L	2.95437e+07	1.51292e+07	1.29639e+07	5.39846e+06	40112403	16859981	9770292	1641808	20627286	17159275	19387263	12251458	27891552	11368407	9734094	2302121	0.512096	0.438803	0.182728	0.0536427	0.0519121	0.0411616	2	51702210	P62258	YWHAE	cytoplasm	apoptosis neuron migration signal transduction	protein binding	Neurotrophin signaling pathway Cell cycle Oocyte meiosis	Manual Assigned Name:14-3-3 epsilon HPRD>05457_1>14-3-3 epsilon SwissPROT>1433E_HUMAN>14-3-3 protein epsilon OS=Homo sapiens GN=YWHAE PE=1 SV=1 IPI>P62258>14-3-3 protein epsilon IPI>K7EM20> IPI>P62258-2>Isoform SV of 14-3-3 protein epsilon NCBI>51702210>14-3-3 protein epsilon (14-3-3E) NCBI>119611034>tyrosine 3-monooxygenase/tryptophan 5-monooxygenase activation protein, epsilon polypeptide, isof…
14-3-3 epsilon	R.IISSIEQKEENK.G	3.33366e+07	1.39535e+07	7.9237e+06	3.33421e+06	42520180	15299728	6905575	718082	29508814	14473019	11369706	6851899	27980775	12087700	5495813	2432642	0.418564	0.237688	0.100016	0.0130592	0.0127713	0.026217	2	51702210	B4DJF2	YWHAE	cytoplasm membrane TORC1 complex	apoptosis neuron migration signal transduction biosynthetic process glycoprotein catabolic process regulation of cell size	protein binding protein domain specific binding monooxygenase activity	Neurotrophin signaling pathway Cell cycle Oocyte meiosis	Manual Assigned Name:14-3-3 epsilon HPRD>05457_1>14-3-3 epsilon SwissPROT>1433E_HUMAN>14-3-3 protein epsilon OS=Homo sapiens GN=YWHAE PE=1 SV=1 IPI>B4DJF2> IPI>I3L3T1> IPI>P62258>14-3-3 protein epsilon IPI>K7EIT4> IPI>P62258-2>Isoform SV of 14-3-3 protein epsilon NCBI>51702210>14-3-3 protein epsilon (14-3-3E) NCBI>119611034>tyrosine 3-monooxygenase/tryptophan 5-monooxygenase activation protein, e…
14-3-3 epsilon	R.IISSIEQK.E	9.60573e+08	6.90183e+08	2.27108e+08	1.80764e+08	870757180	895933137	195036533	135120211	1285453984	650062504	298327253	208435009	725508803	524554205	187960554	198737102	0.718512	0.23643	0.188184	0.150136	0.0107938	0.00808254	2	51702210	B4DJF2	YWHAE	cytoplasm membrane TORC1 complex	apoptosis neuron migration signal transduction biosynthetic process glycoprotein catabolic process regulation of cell size	protein binding protein domain specific binding monooxygenase activity	Neurotrophin signaling pathway Cell cycle Oocyte meiosis	Manual Assigned Name:14-3-3 epsilon HPRD>05457_1>14-3-3 epsilon SwissPROT>1433E_HUMAN>14-3-3 protein epsilon OS=Homo sapiens GN=YWHAE PE=1 SV=1 IPI>B4DJF2> IPI>I3L3T1> IPI>P62258>14-3-3 protein epsilon IPI>K7EIT4> IPI>P62258-2>Isoform SV of 14-3-3 protein epsilon NCBI>51702210>14-3-3 protein epsilon (14-3-3E) NCBI>119611034>tyrosine 3-monooxygenase/tryptophan 5-monooxygenase activation protein, e…
14-3-3 epsilon	K.AASDIAM#TELPPTHPIR.L	2.54212e+08	3.68855e+08	1.72248e+08	5.41319e+07	209528624	443138838	182739496	57900912	276451539	362475905	200092939	41881589	276655495	300949614	133911154	62613143	1.45097	0.677576	0.21294	0.0631227	0.0609002	0.00540324	3	51702210	P62258	YWHAE	cytoplasm	apoptosis neuron migration signal transduction	protein binding	Neurotrophin signaling pathway Cell cycle Oocyte meiosis	Manual Assigned Name:14-3-3 epsilon HPRD>05457_1>14-3-3 epsilon SwissPROT>1433E_HUMAN>14-3-3 protein epsilon OS=Homo sapiens GN=YWHAE PE=1 SV=1 IPI>P62258>14-3-3 protein epsilon IPI>K7EM20> IPI>P62258-2>Isoform SV of 14-3-3 protein epsilon NCBI>51702210>14-3-3 protein epsilon (14-3-3E) NCBI>119611034>tyrosine 3-monooxygenase/tryptophan 5-monooxygenase activation protein, epsilon polypeptide, isof…
14-3-3 epsilon	R.IISSIEQKEENKGGEDK.L	5.33839e+07	3.40649e+07	1.05338e+07	5.19181e+06	34926693	27940465	5032336	1564519	73959947	42616358	17409570	6085990	51264940	31638023	9159478	7924908	0.638113	0.197322	0.0972542	0.121885	0.0254332	0.0203215	4	51702210	B4DJF2	YWHAE	cytoplasm membrane TORC1 complex	apoptosis neuron migration signal transduction biosynthetic process glycoprotein catabolic process regulation of cell size	protein binding protein domain specific binding monooxygenase activity	Neurotrophin signaling pathway Cell cycle Oocyte meiosis	Manual Assigned Name:14-3-3 epsilon HPRD>05457_1>14-3-3 epsilon SwissPROT>1433E_HUMAN>14-3-3 protein epsilon OS=Homo sapiens GN=YWHAE PE=1 SV=1 IPI>B4DJF2> IPI>I3L3T1> IPI>P62258>14-3-3 protein epsilon IPI>K7EIT4> IPI>P62258-2>Isoform SV of 14-3-3 protein epsilon NCBI>51702210>14-3-3 protein epsilon (14-3-3E) NCBI>119611034>tyrosine 3-monooxygenase/tryptophan 5-monooxygenase activation protein, e…
14-3-3 epsilon	R.IISSIEQKEENKGGEDK.L	2.3089e+07	1.09821e+07	7.02873e+06	1.64062e+06	9244528	16887501	6867869	1587615	32790348	3959287	12360184	1446069	27232207	12099436	1858139	1888186	0.47564	0.304419	0.0710564	0.164333	0.100098	0.0111983	3	51702210	B4DJF2	YWHAE	cytoplasm membrane TORC1 complex	apoptosis neuron migration signal transduction biosynthetic process glycoprotein catabolic process regulation of cell size	protein binding protein domain specific binding monooxygenase activity	Neurotrophin signaling pathway Cell cycle Oocyte meiosis	Manual Assigned Name:14-3-3 epsilon HPRD>05457_1>14-3-3 epsilon SwissPROT>1433E_HUMAN>14-3-3 protein epsilon OS=Homo sapiens GN=YWHAE PE=1 SV=1 IPI>B4DJF2> IPI>I3L3T1> IPI>P62258>14-3-3 protein epsilon IPI>K7EIT4> IPI>P62258-2>Isoform SV of 14-3-3 protein epsilon NCBI>51702210>14-3-3 protein epsilon (14-3-3E) NCBI>119611034>tyrosine 3-monooxygenase/tryptophan 5-monooxygenase activation protein, e…
14-3-3 epsilon	K.LAEQAERYDEMVESMK.K	4.59607e+06	617408	1.46951e+07	6.76999e+06	5652917	718462	5831355	7682527	4017317	539600	31997659	8594383	4117973	594161	6256258	4033067	0.134334	3.19732	1.473	0.0035416	0.142477	0.160475	2	51702210	B4DJF2	YWHAE	cytoplasm membrane	apoptosis neuron migration signal transduction biosynthetic process glycoprotein catabolic process	protein binding protein domain specific binding	Neurotrophin signaling pathway Cell cycle Oocyte meiosis	Manual Assigned Name:14-3-3 epsilon HPRD>05457_1>14-3-3 epsilon SwissPROT>1433E_HUMAN>14-3-3 protein epsilon OS=Homo sapiens GN=YWHAE PE=1 SV=1 IPI>B4DJF2> IPI>I3L3T1> IPI>P62258>14-3-3 protein epsilon NCBI>51702210>14-3-3 protein epsilon (14-3-3E) NCBI>119611034>tyrosine 3-monooxygenase/tryptophan 5-monooxygenase activation protein, epsilon polypeptide, isoform CRA_b [Homo sapiens] NCBI>30583161…
14-3-3 epsilon	K.LICCDILDVLDKHLIPAANTGESK.V	3.50274e+07	1.4339e+07	1.27791e+07	1.75242e+07	27423883	21318560	11838880	17836125	47363015	11290561	16653571	18711689	30295425	10407828	9844766	16024673	0.409364	0.36483	0.500298	0.0394081	0.0217326	0.0288072	3	51702210	P62258	YWHAE	cytoplasm TORC1 complex	apoptosis neuron migration signal transduction regulation of cell size	protein binding monooxygenase activity	Neurotrophin signaling pathway Cell cycle Oocyte meiosis	Manual Assigned Name:14-3-3 epsilon HPRD>05457_1>14-3-3 epsilon SwissPROT>1433E_HUMAN>14-3-3 protein epsilon OS=Homo sapiens GN=YWHAE PE=1 SV=1 IPI>P62258>14-3-3 protein epsilon IPI>P62258-2>Isoform SV of 14-3-3 protein epsilon NCBI>51702210>14-3-3 protein epsilon (14-3-3E) NCBI>119611034>tyrosine 3-monooxygenase/tryptophan 5-monooxygenase activation protein, epsilon polypeptide, isoform CRA_b [H…
14-3-3 Eta	K.LAEQAER.Y	1.07805e+07	7.51406e+07	2.18131e+07	8.38812e+06	1702597	99841931	28365930	5839743	7764128	54262882	18807602	13761359	22874860	71316852	18265712	5563259	6.97003	2.02338	0.778081	0.0437956	0.139614	0.372347	2	112690	Q04917	YWHAH	nucleus cytoplasm membrane intracellular cytoplasmic membrane-bounded vesicle soluble fraction	glycogen metabolic process negative regulation of cell proliferation signal transduction small GTPase mediated signal transduction negative regulation of transcription apoptosis neuron migration negative regulation of protein kinase activity protein targeting intracellular protein transport response to drug intracellular transport biosynthetic process glycoprotein catabolic process cell redox hom…	protein binding protein domain specific binding monooxygenase activity	Aldosterone-regulated sodium reabsorption Neurotrophin signaling pathway p53 signaling pathway Cell cycle Oocyte meiosis	Manual Assigned Name:14-3-3 Eta HPRD>00215_1>14-3-3 Eta HPRD>00886_1>14-3-3 theta HPRD>03183_1>14-3-3 zeta HPRD>03183_2>14-3-3 zeta HPRD>03184_1>14-3-3 Beta HPRD>03184_2>14-3-3 Beta HPRD>03185_1>14-3-3 sigma HPRD>05457_1>14-3-3 epsilon HPRD>05639_1>14-3-3 gamma SwissPROT>1433B_HUMAN>Isoform Short of 14-3-3 protein beta/alpha OS=Homo sapiens GN=YWHAB SwissPROT>1433E_HUMAN>14-3-3 protein epsilon OS…
14-3-3 Eta	K.NCNDFQYESK.V	7.68289e+07	5.00878e+07	1.80912e+07	1.3368e+07	82661942	67725157	17937226	13031444	99094675	47834883	22008497	9343015	48730225	34703305	14327773	17729517	0.651939	0.235473	0.173997	0.144276	0.0129751	0.0114911	2	1345593	Q04917	YWHAH	cytoplasm	intracellular protein transport signal transduction	protein binding	Neurotrophin signaling pathway Cell cycle Oocyte meiosis	Manual Assigned Name:14-3-3 Eta HPRD>00215_1>14-3-3 Eta SwissPROT>1433F_HUMAN>14-3-3 protein eta OS=Homo sapiens GN=YWHAH PE=1 SV=4 IPI>Q04917>14-3-3 protein eta IPI>A2IDB2>Tyrosine 3-monooxygenase/tryptophan 5-monooxygenase activation protein, eta polypeptide (Fragment) NCBI>1345593>14-3-3 protein eta (Protein AS1) NCBI>123238850>tyrosine 3-monooxygenase/tryptophan 5-monooxygenase activation pro…
14-3-3 Eta	K.NSVVEASEAAYK.E	9.79067e+07	4.6789e+07	1.47517e+07	2.14304e+07	102410510	69440724	15431362	35415512	112111912	34843645	23601441	18451399	79197810	36082690	5222420	10424139	0.477894	0.150671	0.218885	0.0417559	0.0211585	0.0214557	2	1345593	Q04917	YWHAH	cytoplasm	intracellular protein transport signal transduction	protein binding	Neurotrophin signaling pathway Cell cycle Oocyte meiosis	Manual Assigned Name:14-3-3 Eta HPRD>00215_1>14-3-3 Eta SwissPROT>1433F_HUMAN>14-3-3 protein eta OS=Homo sapiens GN=YWHAH PE=1 SV=4 IPI>Q04917>14-3-3 protein eta IPI>A2IDB2>Tyrosine 3-monooxygenase/tryptophan 5-monooxygenase activation protein, eta polypeptide (Fragment) NCBI>1345593>14-3-3 protein eta (Protein AS1) NCBI>123238850>tyrosine 3-monooxygenase/tryptophan 5-monooxygenase activation pro…
14-3-3 Eta	K.AVTELNEPLSNEDR.N	1.21373e+08	8.56799e+07	2.11575e+07	8.93419e+06	151657084	105991491	16201303	4810276	122827263	66801768	27921529	14319404	89634734	84246483	19349735	7672895	0.705922	0.174318	0.0736094	0.120308	0.00767561	0.00805384	2	1345593	Q04917	YWHAH	cytoplasm	intracellular protein transport signal transduction	protein binding	Neurotrophin signaling pathway Cell cycle Oocyte meiosis	Manual Assigned Name:14-3-3 Eta HPRD>00215_1>14-3-3 Eta SwissPROT>1433F_HUMAN>14-3-3 protein eta OS=Homo sapiens GN=YWHAH PE=1 SV=4 IPI>Q04917>14-3-3 protein eta NCBI>1345593>14-3-3 protein eta (Protein AS1) NCBI>47678755>YWHAH [Homo sapiens] NCBI>12804373>tyrosine 3-monooxygenase/tryptophan 5-monooxygenase activation protein, eta polypeptide [Homo sapiens] NCBI>1941923>cN44A4.1 (tyrosine 3-monoo…
14-3-3 Eta	R.NLLSVAYK.N	1.23476e+09	7.34861e+08	6.07474e+08	1.18785e+08	1182410071	569007687	681865983	56024831	892599827	728516199	829223354	164086095	1629276038	907057671	311331944	136245484	0.595143	0.491976	0.0962011	0.0747089	0.0811394	0.0106797	2	4262000	Q04917	YWHAH	nucleus cytoplasm membrane intracellular cytoplasmic membrane-bounded vesicle TORC1 complex soluble fraction	glycogen metabolic process negative regulation of cell proliferation signal transduction small GTPase mediated signal transduction negative regulation of transcription apoptosis neuron migration negative regulation of protein kinase activity protein targeting intracellular protein transport response to drug intracellular transport glycoprotein catabolic process cell redox homeostasis DNA replicat…	protein binding protein domain specific binding monooxygenase activity	Aldosterone-regulated sodium reabsorption Neurotrophin signaling pathway p53 signaling pathway Cell cycle Oocyte meiosis	Manual Assigned Name:14-3-3 Eta HPRD>00215_1>14-3-3 Eta HPRD>00886_1>14-3-3 theta HPRD>03183_1>14-3-3 zeta HPRD>03183_2>14-3-3 zeta HPRD>03184_1>14-3-3 Beta HPRD>03184_2>14-3-3 Beta HPRD>03185_1>14-3-3 sigma HPRD>05457_1>14-3-3 epsilon HPRD>05639_1>14-3-3 gamma SwissPROT>1433B_HUMAN>Isoform Short of 14-3-3 protein beta/alpha OS=Homo sapiens GN=YWHAB SwissPROT>1433E_HUMAN>14-3-3 protein epsilon OS…
14-3-3 Eta	K.DSTLIM#QLLR.D	3.10158e+08	4.70405e+08	8.26179e+07	2.6101e+07	281949595	90348571	10820720	27855859	63848085	507123143	101358765	35830249	584675175	813744028	135674079	14616763	1.51667	0.266374	0.0841538	0.314134	0.155658	0.0429277	2	5726310	Q04917	YWHAH	nucleus cytoplasm membrane integral to membrane intracellular cytoplasmic membrane-bounded vesicle	glycogen metabolic process negative regulation of cell proliferation signal transduction small GTPase mediated signal transduction negative regulation of transcription apoptosis neuron migration negative regulation of protein kinase activity protein targeting intracellular protein transport response to drug intracellular transport proteolysis cell redox homeostasis	protein binding protein domain specific binding	Aldosterone-regulated sodium reabsorption Neurotrophin signaling pathway p53 signaling pathway Cell cycle Oocyte meiosis	Manual Assigned Name:14-3-3 Eta HPRD>00215_1>14-3-3 Eta HPRD>00886_1>14-3-3 theta HPRD>03183_1>14-3-3 zeta HPRD>03183_2>14-3-3 zeta HPRD>03184_1>14-3-3 Beta HPRD>03184_2>14-3-3 Beta HPRD>03185_1>14-3-3 sigma HPRD>05457_1>14-3-3 epsilon HPRD>05639_1>14-3-3 gamma SwissPROT>1433B_HUMAN>Isoform Short of 14-3-3 protein beta/alpha OS=Homo sapiens GN=YWHAB SwissPROT>1433E_HUMAN>14-3-3 protein epsilon OS…
14-3-3 Eta	K.DSTLIMQLLR.D	1.13299e+10	4.06214e+09	1.91119e+09	7.80083e+08	14557786153	30009308	1584306844	533920903	10785571271	6402573455	2268946516	1021329269	8646436272	5753831513	1880302061	784998610	0.358532	0.168685	0.0688515	0.161329	0.0057752	0.00473194	2	5726310	Q04917	YWHAH	nucleus cytoplasm membrane integral to membrane intracellular cytoplasmic membrane-bounded vesicle	glycogen metabolic process negative regulation of cell proliferation signal transduction small GTPase mediated signal transduction negative regulation of transcription apoptosis neuron migration negative regulation of protein kinase activity protein targeting intracellular protein transport response to drug intracellular transport proteolysis cell redox homeostasis	protein binding protein domain specific binding	Aldosterone-regulated sodium reabsorption Neurotrophin signaling pathway p53 signaling pathway Cell cycle Oocyte meiosis	Manual Assigned Name:14-3-3 Eta HPRD>00215_1>14-3-3 Eta HPRD>00886_1>14-3-3 theta HPRD>03183_1>14-3-3 zeta HPRD>03183_2>14-3-3 zeta HPRD>03184_1>14-3-3 Beta HPRD>03184_2>14-3-3 Beta HPRD>03185_1>14-3-3 sigma HPRD>05457_1>14-3-3 epsilon HPRD>05639_1>14-3-3 gamma SwissPROT>1433B_HUMAN>Isoform Short of 14-3-3 protein beta/alpha OS=Homo sapiens GN=YWHAB SwissPROT>1433E_HUMAN>14-3-3 protein epsilon OS…
14-3-3 Eta	K.ELETVCNDVLSLLDK.F	1.46899e+08	1.29312e+08	1.46849e+07	2.81392e+07	160751508	157370662	15359266	39397965	127616295	113071952	14458808	11279063	152329709	117493144	14236732	33740479	0.880277	0.0999661	0.191554	0.200895	0.00215768	0.0212475	2	1345593	Q04917	YWHAH	cytoplasm	intracellular protein transport	protein binding	Neurotrophin signaling pathway Cell cycle Oocyte meiosis	Manual Assigned Name:14-3-3 Eta HPRD>00215_1>14-3-3 Eta SwissPROT>1433F_HUMAN>14-3-3 protein eta OS=Homo sapiens GN=YWHAH PE=1 SV=4 IPI>Q04917>14-3-3 protein eta IPI>A2IDB2>Tyrosine 3-monooxygenase/tryptophan 5-monooxygenase activation protein, eta polypeptide (Fragment) NCBI>1345593>14-3-3 protein eta (Protein AS1) NCBI>123238850>tyrosine 3-monooxygenase/tryptophan 5-monooxygenase activation pro…
14-3-3 Eta	R.VISSIEQK.T	2.58563e+09	8.39344e+08	9.15717e+08	5.78828e+08	2826499042	227174217	1004827883	419505010	2862907076	1023480788	1025006867	967040343	2067498101	1267376121	717317669	349939056	0.324618	0.354156	0.223863	0.0675717	0.0102243	0.0183078	2	5726310	Q04917	YWHAH	nucleus cytoplasm membrane soluble fraction	small GTPase mediated signal transduction negative regulation of transcription negative regulation of protein kinase activity protein targeting signal transduction intracellular protein transport intracellular transport	protein binding protein domain specific binding monooxygenase activity	Neurotrophin signaling pathway Cell cycle Oocyte meiosis	Manual Assigned Name:14-3-3 Eta HPRD>00215_1>14-3-3 Eta HPRD>00886_1>14-3-3 theta HPRD>03184_1>14-3-3 Beta HPRD>03184_2>14-3-3 Beta HPRD>05639_1>14-3-3 gamma SwissPROT>1433B_HUMAN>Isoform Short of 14-3-3 protein beta/alpha OS=Homo sapiens GN=YWHAB SwissPROT>1433F_HUMAN>14-3-3 protein eta OS=Homo sapiens GN=YWHAH PE=1 SV=4 SwissPROT>1433G_HUMAN>14-3-3 protein gamma OS=Homo sapiens GN=YWHAG PE=1 SV…
14-3-3 Eta	K.EQMQPTHPIR.L	1.90849e+07	2.01905e+07	4.08324e+06	9.99734e+06	22518255	10215703	2768648	6802246	20832169	29063637	6209264	6691395	13904139	21292265	3271796	16498376	1.05794	0.213952	0.523836	0.396712	0.0140998	0.083289	2	1345593	Q04917	YWHAH	cytoplasm	intracellular protein transport	protein binding	Neurotrophin signaling pathway Cell cycle Oocyte meiosis	Manual Assigned Name:14-3-3 Eta HPRD>00215_1>14-3-3 Eta SwissPROT>1433F_HUMAN>14-3-3 protein eta OS=Homo sapiens GN=YWHAH PE=1 SV=4 IPI>Q04917>14-3-3 protein eta IPI>A2IDB2>Tyrosine 3-monooxygenase/tryptophan 5-monooxygenase activation protein, eta polypeptide (Fragment) NCBI>1345593>14-3-3 protein eta (Protein AS1) NCBI>123238850>tyrosine 3-monooxygenase/tryptophan 5-monooxygenase activation pro…
14-3-3 Eta	K.ELETVCNDVLSLLDK.F	3.0905e+07	3.58052e+07	1.36784e+07	8.96106e+06	35075506	34746017	11292703	12958385	33303219	33087211	17846809	4831431	24336338	39582268	11895834	9093373	1.15855	0.442596	0.289955	0.173679	0.0210464	0.0238935	3	1345593	Q04917	YWHAH	cytoplasm	intracellular protein transport	protein binding	Neurotrophin signaling pathway Cell cycle Oocyte meiosis	Manual Assigned Name:14-3-3 Eta HPRD>00215_1>14-3-3 Eta SwissPROT>1433F_HUMAN>14-3-3 protein eta OS=Homo sapiens GN=YWHAH PE=1 SV=4 IPI>Q04917>14-3-3 protein eta IPI>A2IDB2>Tyrosine 3-monooxygenase/tryptophan 5-monooxygenase activation protein, eta polypeptide (Fragment) NCBI>1345593>14-3-3 protein eta (Protein AS1) NCBI>123238850>tyrosine 3-monooxygenase/tryptophan 5-monooxygenase activation pro…
14-3-3 Eta	K.QAFDDAIAELDTLNEDSYK.D	4.96587e+08	3.11177e+08	1.87403e+08	1.58543e+08	490851742	446295999	214565237	177756256	619655759	309279766	134411812	207314227	379253046	177955464	213232830	90558805	0.626632	0.377383	0.319266	0.119205	0.0195073	0.0255465	2	1345593	Q04917	YWHAH	cytoplasm	intracellular protein transport signal transduction	protein binding	Neurotrophin signaling pathway Cell cycle Oocyte meiosis	Manual Assigned Name:14-3-3 Eta HPRD>00215_1>14-3-3 Eta SwissPROT>1433F_HUMAN>14-3-3 protein eta OS=Homo sapiens GN=YWHAH PE=1 SV=4 IPI>Q04917>14-3-3 protein eta NCBI>1345593>14-3-3 protein eta (Protein AS1) NCBI>47678755>YWHAH [Homo sapiens] NCBI>12804373>tyrosine 3-monooxygenase/tryptophan 5-monooxygenase activation protein, eta polypeptide [Homo sapiens] NCBI>1941923>cN44A4.1 (tyrosine 3-monoo…
14-3-3 Eta	K.NSVVEASEAAYKEAFEISK.E	9.2313e+07	4.48806e+07	5.64587e+07	1.36886e+07	73984480	48827196	35809153	10386886	140662274	38843677	104224930	13088584	62292190	46970806	29342095	17590280	0.486178	0.611601	0.148284	0.0617784	0.169397	0.0107228	3	1345593	Q04917	YWHAH	cytoplasm	intracellular protein transport signal transduction	protein binding	Neurotrophin signaling pathway Cell cycle Oocyte meiosis	Manual Assigned Name:14-3-3 Eta HPRD>00215_1>14-3-3 Eta SwissPROT>1433F_HUMAN>14-3-3 protein eta OS=Homo sapiens GN=YWHAH PE=1 SV=4 IPI>Q04917>14-3-3 protein eta IPI>A2IDB2>Tyrosine 3-monooxygenase/tryptophan 5-monooxygenase activation protein, eta polypeptide (Fragment) NCBI>1345593>14-3-3 protein eta (Protein AS1) NCBI>123238850>tyrosine 3-monooxygenase/tryptophan 5-monooxygenase activation pro…
14-3-3 gamma	R.YLAEVATGEKR.A	1.64713e+08	1.19298e+08	2.25503e+08	9.03015e+07	142476419	134432740	185216709	60621033	198683475	126143730	328488309	106439726	152977792	97317965	162802547	103843658	0.724281	1.36907	0.548237	0.0763811	0.186549	0.0470164	3	5726310	P61981	YWHAG	cytoplasm	negative regulation of protein kinase activity protein targeting signal transduction	protein binding	Neurotrophin signaling pathway Cell cycle Oocyte meiosis	Manual Assigned Name:14-3-3 gamma HPRD>05639_1>14-3-3 gamma SwissPROT>1433G_HUMAN>14-3-3 protein gamma OS=Homo sapiens GN=YWHAG PE=1 SV=2 IPI>P61981>14-3-3 protein gamma IPI>B4DHC4>Uncharacterized protein NCBI>5726310>14-3-3 gamma protein [Homo sapiens] NCBI>48428721>14-3-3 protein gamma (Protein kinase C inhibitor protein-1) (KCIP-1) NCBI>49456805>YWHAG [Homo sapiens] NCBI>49456763>YWHAG [Homo s…
14-3-3 gamma	K.NVTELNEPLSNEER.N	3.87868e+08	1.87515e+08	2.30158e+08	4.93304e+07	519278484	162245849	197310589	94249150	298773202	171236047	315538268	50833826	345552359	229063192	177624081	2908353	0.483451	0.593392	0.127184	0.0322615	0.0824276	0.0630769	2	5726310	P61981	YWHAG	cytoplasm membrane	negative regulation of protein kinase activity protein targeting signal transduction intracellular transport	protein binding protein domain specific binding	Neurotrophin signaling pathway Cell cycle Oocyte meiosis	Manual Assigned Name:14-3-3 gamma HPRD>05639_1>14-3-3 gamma SwissPROT>1433G_HUMAN>14-3-3 protein gamma OS=Homo sapiens GN=YWHAG PE=1 SV=2 IPI>P61981>14-3-3 protein gamma IPI>B4DE78>Uncharacterized protein IPI>B4DHC4>Uncharacterized protein NCBI>5726310>14-3-3 gamma protein [Homo sapiens] NCBI>48428721>14-3-3 protein gamma (Protein kinase C inhibitor protein-1) (KCIP-1) NCBI>49456805>YWHAG [Homo s…
14-3-3 gamma	K.TAFDDAIAELDTLNEDSYK.D	1.00879e+08	9.33567e+07	1.81144e+07	1.02644e+07	69538000	104437588	27911654	7446050	146795379	95049023	6433545	16307513	86302166	80583458	19998116	7039684	0.925437	0.179567	0.10175	0.376926	0.0307717	0.0102599	2	48428721	P61981	YWHAG	cytoplasm membrane	negative regulation of protein kinase activity protein targeting signal transduction intracellular transport	protein binding protein domain specific binding	Neurotrophin signaling pathway Cell cycle Oocyte meiosis	Manual Assigned Name:14-3-3 gamma HPRD>05639_1>14-3-3 gamma SwissPROT>1433G_HUMAN>14-3-3 protein gamma OS=Homo sapiens GN=YWHAG PE=1 SV=2 IPI>P61981>14-3-3 protein gamma IPI>B4DE78>Uncharacterized protein IPI>B4DHC4>Uncharacterized protein NCBI>48428721>14-3-3 protein gamma (Protein kinase C inhibitor protein-1) (KCIP-1) NCBI>49456805>YWHAG [Homo sapiens] NCBI>49456763>YWHAG [Homo sapiens] NCBI>1…
14-3-3 gamma	K.TAFDDAIAELDTLNEDSYK.D	4.02465e+08	4.14501e+08	6.8844e+07	3.03105e+07	247744169	472481795	102751343	25167216	572726194	390492240	21958937	42905500	386923481	380530018	81821678	22858808	1.02991	0.171056	0.0753122	0.339363	0.0337259	0.00717102	3	48428721	P61981	YWHAG	cytoplasm membrane	negative regulation of protein kinase activity protein targeting signal transduction intracellular transport	protein binding protein domain specific binding	Neurotrophin signaling pathway Cell cycle Oocyte meiosis	Manual Assigned Name:14-3-3 gamma HPRD>05639_1>14-3-3 gamma SwissPROT>1433G_HUMAN>14-3-3 protein gamma OS=Homo sapiens GN=YWHAG PE=1 SV=2 IPI>P61981>14-3-3 protein gamma IPI>B4DE78>Uncharacterized protein IPI>B4DHC4>Uncharacterized protein NCBI>48428721>14-3-3 protein gamma (Protein kinase C inhibitor protein-1) (KCIP-1) NCBI>49456805>YWHAG [Homo sapiens] NCBI>49456763>YWHAG [Homo sapiens] NCBI>1…
14-3-3 gamma	K.NCSETQYESK.V	4.05013e+07	5.31446e+06	1.61839e+06	586594	57208206	2407131	214155	166795	43634674	6758782	2952647	731441	20661085	6777479	1688353	861546	0.131217	0.0399588	0.0144833	0.0212153	0.0237899	0.00880209	2	48428721	P61981	YWHAG	cytoplasm	negative regulation of protein kinase activity protein targeting signal transduction	protein binding	Neurotrophin signaling pathway Cell cycle Oocyte meiosis	Manual Assigned Name:14-3-3 gamma HPRD>05639_1>14-3-3 gamma SwissPROT>1433G_HUMAN>14-3-3 protein gamma OS=Homo sapiens GN=YWHAG PE=1 SV=2 IPI>P61981>14-3-3 protein gamma IPI>B4DHC4>Uncharacterized protein NCBI>48428721>14-3-3 protein gamma (Protein kinase C inhibitor protein-1) (KCIP-1) NCBI>49456805>YWHAG [Homo sapiens] NCBI>49456763>YWHAG [Homo sapiens] NCBI>18088513>14-3-3 protein gamma-subtyp…
14-3-3 gamma	K.AYSEAHEISK.E	1.19994e+08	8.6764e+07	1.25748e+07	3.89767e+06	185091937	110950591	7073284	2231089	136893460	76171589	18508636	9407319	37996726	73169811	12142619	54614	0.723069	0.104796	0.0324822	0.346053	0.0288511	0.0515821	2	48428721	P61981	YWHAG	cytoplasm membrane	negative regulation of protein kinase activity protein targeting signal transduction intracellular transport	protein binding protein domain specific binding	Neurotrophin signaling pathway Cell cycle Oocyte meiosis	Manual Assigned Name:14-3-3 gamma HPRD>05639_1>14-3-3 gamma SwissPROT>1433G_HUMAN>14-3-3 protein gamma OS=Homo sapiens GN=YWHAG PE=1 SV=2 IPI>P61981>14-3-3 protein gamma IPI>B4DE78>Uncharacterized protein IPI>B4DHC4>Uncharacterized protein NCBI>48428721>14-3-3 protein gamma (Protein kinase C inhibitor protein-1) (KCIP-1) NCBI>49456805>YWHAG [Homo sapiens] NCBI>49456763>YWHAG [Homo sapiens] NCBI>1…
14-3-3 gamma	K.EHMQPTHPIR.L	6.16428e+06	1.33218e+06	253861	218763	3567066	2358546	174251	70077	1124952		292270	69109	13800808	305817	295061	517104	0.216113	0.0411826	0.0354889	0.182334	0.0311095	0.0365579	2	5726310	P61981	YWHAG	cytoplasm membrane	negative regulation of protein kinase activity protein targeting signal transduction intracellular protein transport intracellular transport	protein binding protein domain specific binding	Neurotrophin signaling pathway Cell cycle Oocyte meiosis	Manual Assigned Name:14-3-3 gamma HPRD>05639_1>14-3-3 gamma SwissPROT>1433G_HUMAN>14-3-3 protein gamma OS=Homo sapiens GN=YWHAG PE=1 SV=2 IPI>P61981>14-3-3 protein gamma IPI>B4DE78>Uncharacterized protein IPI>B4DHC4>Uncharacterized protein NCBI>5726310>14-3-3 gamma protein [Homo sapiens] NCBI>48428721>14-3-3 protein gamma (Protein kinase C inhibitor protein-1) (KCIP-1) NCBI>49456805>YWHAG [Homo s…
14-3-3 sigma	R.YLAEVATGDDK.K	1.5361e+08	1.33614e+08	1.04147e+08	5.96102e+07	176137489	114978319	94534011	62811161	147564057	134718958	118743087	65394274	137129095	151146095	99165209	50625202	0.869828	0.677998	0.388062	0.167408	0.0288627	0.00658671	2	398953	P31947	SFN	nucleus cytoplasmic membrane-bounded vesicle	negative regulation of cell proliferation signal transduction	protein binding protein domain specific binding	Aldosterone-regulated sodium reabsorption p53 signaling pathway Cell cycle	Manual Assigned Name:14-3-3 sigma HPRD>03185_1>14-3-3 sigma SwissPROT>1433S_HUMAN>Isoform 2 of 14-3-3 protein sigma OS=Homo sapiens GN=SFN IPI>P31947>14-3-3 protein sigma IPI>P31947-2>Isoform 2 of 14-3-3 protein sigma NCBI>398953>14-3-3 protein sigma (Stratifin) (Epithelial cell marker protein 1) NCBI>49456807>SFN [Homo sapiens] NCBI>49456765>SFN [Homo sapiens] [MASS=27777] NCBI>12653125>stratifi…
14-3-3 sigma	R.YEDMAAFMK.G	6.29577e+07	6.6406e+07	5.03074e+07	2.74565e+07	95115186	48299977	44760719	32756862	49140974	83620719	59741414	26755917	44616844	67297183	46419994	22856651	1.05477	0.799067	0.43611	0.34278	0.26927	0.0458032	2	398953	P31947	SFN	nucleus cytoplasmic membrane-bounded vesicle	negative regulation of cell proliferation signal transduction	protein binding protein domain specific binding	Aldosterone-regulated sodium reabsorption p53 signaling pathway Cell cycle	Manual Assigned Name:14-3-3 sigma HPRD>03185_1>14-3-3 sigma SwissPROT>1433S_HUMAN>Isoform 2 of 14-3-3 protein sigma OS=Homo sapiens GN=SFN IPI>P31947>14-3-3 protein sigma IPI>P31947-2>Isoform 2 of 14-3-3 protein sigma NCBI>398953>14-3-3 protein sigma (Stratifin) (Epithelial cell marker protein 1) NCBI>49456807>SFN [Homo sapiens] NCBI>49456765>SFN [Homo sapiens] [MASS=27777] NCBI>12653125>stratifi…
14-3-3 sigma	K.TTFDEAMADLHTLSEDSYK.D	2.48321e+08	2.78071e+08	1.36903e+08	5.76256e+07	233129905	294496214	120613806	52089558	287591998	288060803	170438086	63051945	224241681	251654529	119658213	57735409	1.1198	0.551316	0.232061	0.169162	0.0226537	0.00327295	3	398953	P31947	SFN	nucleus cytoplasmic membrane-bounded vesicle	negative regulation of cell proliferation signal transduction	protein binding protein domain specific binding	Aldosterone-regulated sodium reabsorption p53 signaling pathway Cell cycle	Manual Assigned Name:14-3-3 sigma HPRD>03185_1>14-3-3 sigma SwissPROT>1433S_HUMAN>Isoform 2 of 14-3-3 protein sigma OS=Homo sapiens GN=SFN IPI>P31947>14-3-3 protein sigma IPI>P31947-2>Isoform 2 of 14-3-3 protein sigma NCBI>398953>14-3-3 protein sigma (Stratifin) (Epithelial cell marker protein 1) NCBI>49456807>SFN [Homo sapiens] NCBI>49456765>SFN [Homo sapiens] [MASS=27777] NCBI>12653125>stratifi…
14-3-3 sigma	R.EKVETELQGVCDTVLGLLDSHLIK.E	2.73873e+08	2.92493e+08	1.21381e+08	4.64179e+07	218294816	389473543	181947434	64688415	396016995	298993153	59781336	34434128	207307170	189011155	122414094	40131009	1.06799	0.443202	0.169487	0.358618	0.078197	0.0111422	4	398953	P31947	SFN	nucleus	signal transduction	protein binding	Aldosterone-regulated sodium reabsorption p53 signaling pathway Cell cycle	Manual Assigned Name:14-3-3 sigma HPRD>03185_1>14-3-3 sigma IPI>P31947>14-3-3 protein sigma NCBI>398953>14-3-3 protein sigma (Stratifin) (Epithelial cell marker protein 1) NCBI>49456807>SFN [Homo sapiens] NCBI>49456765>SFN [Homo sapiens] [MASS=27777] NCBI>12653125>stratifin [Homo sapiens] NCBI>2702355>14-3-3 sigma protein [Homo sapiens] NCBI>12804273>stratifin [Homo sapiens] NCBI>12654345>stratif…
14-3-3 sigma	K.VETELQGVCDTVLGLLDSHLIK.E	8.1203e+07	8.03992e+07	2.25429e+07	1.42156e+07	49315599	117189543	31382920	18974255	136961226	78485106	9595989	15914591	57332101	45522872	26649660	7757924	0.990101	0.277611	0.175062	0.390906	0.058456	0.0255419	3	398953	P31947	SFN	nucleus	signal transduction	protein binding	Aldosterone-regulated sodium reabsorption p53 signaling pathway Cell cycle	Manual Assigned Name:14-3-3 sigma HPRD>03185_1>14-3-3 sigma IPI>P31947>14-3-3 protein sigma NCBI>398953>14-3-3 protein sigma (Stratifin) (Epithelial cell marker protein 1) NCBI>49456807>SFN [Homo sapiens] NCBI>49456765>SFN [Homo sapiens] [MASS=27777] NCBI>12653125>stratifin [Homo sapiens] NCBI>2702355>14-3-3 sigma protein [Homo sapiens] NCBI>12804273>stratifin [Homo sapiens] NCBI>12654345>stratif…
14-3-3 sigma	K.SNEEGSEEKGPEVR.E	4.41707e+08	2.59872e+08	8.86624e+07	1.43461e+08	525823571	130719695	226666807	138548788	461211793	353877627	16611096	182647305	338085779	295019487	22709331	109187028	0.588336	0.200727	0.324788	0.110999	0.054538	0.0131913	3	398953	P31947	SFN	nucleus	signal transduction	protein binding	Aldosterone-regulated sodium reabsorption p53 signaling pathway Cell cycle	Manual Assigned Name:14-3-3 sigma HPRD>03185_1>14-3-3 sigma SwissPROT>1433S_HUMAN>Isoform 2 of 14-3-3 protein sigma OS=Homo sapiens GN=SFN IPI>P31947>14-3-3 protein sigma IPI>P31947-2>Isoform 2 of 14-3-3 protein sigma NCBI>398953>14-3-3 protein sigma (Stratifin) (Epithelial cell marker protein 1) NCBI>49456807>SFN [Homo sapiens] NCBI>12653125>stratifin [Homo sapiens] NCBI>2702355>14-3-3 sigma pro…
14-3-3 sigma	K.SNEEGSEEKGPEVR.E	5.84793e+07	2.88227e+07	1.08086e+07	1.36403e+07	61812076	5701702	28205170	15755760	79399372	42549869	1268859	12727841	34226329	38216608	2951868	12437221	0.492871	0.184828	0.23325	0.155091	0.0619562	0.0147236	2	398953	P31947	SFN	nucleus	signal transduction	protein binding	Aldosterone-regulated sodium reabsorption p53 signaling pathway Cell cycle	Manual Assigned Name:14-3-3 sigma HPRD>03185_1>14-3-3 sigma SwissPROT>1433S_HUMAN>Isoform 2 of 14-3-3 protein sigma OS=Homo sapiens GN=SFN IPI>P31947>14-3-3 protein sigma IPI>P31947-2>Isoform 2 of 14-3-3 protein sigma NCBI>398953>14-3-3 protein sigma (Stratifin) (Epithelial cell marker protein 1) NCBI>49456807>SFN [Homo sapiens] NCBI>12653125>stratifin [Homo sapiens] NCBI>2702355>14-3-3 sigma pro…
14-3-3 sigma	K.GEELSCEER.N	7.23732e+07	6.0915e+07	1.42647e+07	7.12162e+06	110048997	58990351	11807962	4240955	56422621	61817454	17045443	11112897	50648055	61937277	13940758	6011015	0.841679	0.197099	0.0984013	0.313768	0.0123158	0.0111185	2	398953	P31947	SFN	nucleus cytoplasmic membrane-bounded vesicle	negative regulation of cell proliferation signal transduction	protein binding protein domain specific binding	Aldosterone-regulated sodium reabsorption p53 signaling pathway Cell cycle	Manual Assigned Name:14-3-3 sigma HPRD>03185_1>14-3-3 sigma SwissPROT>1433S_HUMAN>Isoform 2 of 14-3-3 protein sigma OS=Homo sapiens GN=SFN IPI>P31947>14-3-3 protein sigma IPI>P31947-2>Isoform 2 of 14-3-3 protein sigma NCBI>398953>14-3-3 protein sigma (Stratifin) (Epithelial cell marker protein 1) NCBI>49456807>SFN [Homo sapiens] NCBI>49456765>SFN [Homo sapiens] [MASS=27777] NCBI>12653125>stratifi…
14-3-3 sigma	K.TTFDEAMADLHTLSEDSYK.D	1.50434e+07	1.53057e+07	7.16475e+06	2.93068e+06	12716358	17540743	6402747	2019817	19391498	16262501	8004451	4522893	13022322	12113718	7087056	2249341	1.01743	0.476272	0.194815	0.376822	0.0183588	0.0126169	2	398953	P31947	SFN	nucleus cytoplasmic membrane-bounded vesicle	negative regulation of cell proliferation signal transduction	protein binding protein domain specific binding	Aldosterone-regulated sodium reabsorption p53 signaling pathway Cell cycle	Manual Assigned Name:14-3-3 sigma HPRD>03185_1>14-3-3 sigma SwissPROT>1433S_HUMAN>Isoform 2 of 14-3-3 protein sigma OS=Homo sapiens GN=SFN IPI>P31947>14-3-3 protein sigma IPI>P31947-2>Isoform 2 of 14-3-3 protein sigma NCBI>398953>14-3-3 protein sigma (Stratifin) (Epithelial cell marker protein 1) NCBI>49456807>SFN [Homo sapiens] NCBI>49456765>SFN [Homo sapiens] [MASS=27777] NCBI>12653125>stratifi…
14-3-3 sigma	K.EAGDAESR.V	1.03356e+07	4.3775e+06	1.21823e+06	541594	17083302	5100328	1196525	262424	8657825	4467478	1483927	949592	5265539	3564692	974224	412767	0.423538	0.117867	0.0524011	0.0865201	0.0135288	0.0126169	2	398953	P31947	SFN	nucleus	signal transduction	protein binding	Aldosterone-regulated sodium reabsorption p53 signaling pathway Cell cycle	Manual Assigned Name:14-3-3 sigma HPRD>03185_1>14-3-3 sigma IPI>P31947>14-3-3 protein sigma NCBI>398953>14-3-3 protein sigma (Stratifin) (Epithelial cell marker protein 1) NCBI>49456807>SFN [Homo sapiens] NCBI>49456765>SFN [Homo sapiens] [MASS=27777] NCBI>12653125>stratifin [Homo sapiens] NCBI>2702355>14-3-3 sigma protein [Homo sapiens] NCBI>12804273>stratifin [Homo sapiens] NCBI>12654345>stratif…
14-3-3 sigma	R.EKVETELQGVCDTVLGLLDSHLIK.E	9.10747e+07	8.94714e+07	3.75875e+07	2.15986e+07	64840131	127722873	62734147	27019184	149829198	90444382	11843053	20477172	58554650	50246836	38185363	17299440	0.982396	0.412711	0.237153	0.399061	0.116599	0.0239729	3	398953	P31947	SFN	nucleus	signal transduction	protein binding	Aldosterone-regulated sodium reabsorption p53 signaling pathway Cell cycle	Manual Assigned Name:14-3-3 sigma HPRD>03185_1>14-3-3 sigma IPI>P31947>14-3-3 protein sigma NCBI>398953>14-3-3 protein sigma (Stratifin) (Epithelial cell marker protein 1) NCBI>49456807>SFN [Homo sapiens] NCBI>49456765>SFN [Homo sapiens] [MASS=27777] NCBI>12653125>stratifin [Homo sapiens] NCBI>2702355>14-3-3 sigma protein [Homo sapiens] NCBI>12804273>stratifin [Homo sapiens] NCBI>12654345>stratif…
14-3-3 sigma	R.SAYQEAMDISKK.E	4.94381e+07	5.92751e+07	5.39702e+07	2.21611e+07	48116713	69747510	47013240	13471039	56655455	53241560	71398320	29537575	43542253	54836187	43499088	23474811	1.19897	1.09167	0.44826	0.133425	0.324342	0.0351084	3	398953	P31947	SFN	nucleus cytoplasmic membrane-bounded vesicle	negative regulation of cell proliferation signal transduction	protein binding protein domain specific binding	Aldosterone-regulated sodium reabsorption p53 signaling pathway Cell cycle	Manual Assigned Name:14-3-3 sigma HPRD>03185_1>14-3-3 sigma SwissPROT>1433S_HUMAN>Isoform 2 of 14-3-3 protein sigma OS=Homo sapiens GN=SFN IPI>P31947>14-3-3 protein sigma IPI>P31947-2>Isoform 2 of 14-3-3 protein sigma NCBI>398953>14-3-3 protein sigma (Stratifin) (Epithelial cell marker protein 1) NCBI>49456807>SFN [Homo sapiens] NCBI>49456765>SFN [Homo sapiens] [MASS=27777] NCBI>12653125>stratifi…
14-3-3 sigma	K.VETELQGVCDTVLGLLDSHLIKEAGDAESR.V	2.66516e+06	774012	2.15578e+06	8.31396e+06	2211833	1338069	2298759	1590605	2946640	382203	3050315	12740067	2837015	601762	1118280	10611193	0.290418	0.808875	3.11949	0.0320066	0.225913	0.177328	4	398953	P31947	SFN	nucleus	signal transduction	protein binding	Aldosterone-regulated sodium reabsorption p53 signaling pathway Cell cycle	Manual Assigned Name:14-3-3 sigma HPRD>03185_1>14-3-3 sigma IPI>P31947>14-3-3 protein sigma NCBI>398953>14-3-3 protein sigma (Stratifin) (Epithelial cell marker protein 1) NCBI>49456807>SFN [Homo sapiens] NCBI>49456765>SFN [Homo sapiens] [MASS=27777] NCBI>12653125>stratifin [Homo sapiens] NCBI>2702355>14-3-3 sigma protein [Homo sapiens] NCBI>12804273>stratifin [Homo sapiens] NCBI>12654345>stratif…
14-3-3 theta	K.AVTEQGAELSNEER.N	4.89763e+08	2.87795e+08	1.25869e+08	7.67605e+07	449569289	284211626	93185047	59278848	515182587	297608513	175631416	84506119	504538290	281565907	108789229	86496599	0.587621	0.256999	0.15673	0.00446337	0.00901318	0.0035416	2	112690	P27348	YWHAQ	cytoplasm soluble fraction	small GTPase mediated signal transduction signal transduction	protein binding protein domain specific binding	Neurotrophin signaling pathway Cell cycle Oocyte meiosis	Manual Assigned Name:14-3-3 theta HPRD>00886_1>14-3-3 theta SwissPROT>1433T_HUMAN>14-3-3 protein theta OS=Homo sapiens GN=YWHAQ PE=1 SV=1 IPI>P27348>14-3-3 protein theta IPI>E9PG15>Uncharacterized protein NCBI>112690>14-3-3 protein tau (14-3-3 protein theta) (14-3-3 protein T-cell) (HS1 protein) NCBI>119621382>tyrosine 3-monooxygenase/tryptophan 5-monooxygenase activation protein, theta polypepti…
14-3-3 theta	R.YDDMATCMK.A	1.9202e+08	1.38993e+08	4.78337e+07	2.84381e+07	198910255	162529569	38611402	25527875	199788913	136554556	60426253	23044345	177361728	117893993	44463536	36742210	0.723844	0.249108	0.1481	0.0387567	0.00529902	0.00392457	2	112690	P27348	YWHAQ	cytoplasm soluble fraction	small GTPase mediated signal transduction signal transduction DNA replication	protein binding protein domain specific binding	Neurotrophin signaling pathway Cell cycle Oocyte meiosis	Manual Assigned Name:14-3-3 theta HPRD>00886_1>14-3-3 theta SwissPROT>1433T_HUMAN>14-3-3 protein theta OS=Homo sapiens GN=YWHAQ PE=1 SV=1 IPI>P27348>14-3-3 protein theta IPI>E9PG15>Uncharacterized protein NCBI>112690>14-3-3 protein tau (14-3-3 protein theta) (14-3-3 protein T-cell) (HS1 protein) NCBI>72536255>14-3-3 tau splice variant [Homo sapiens] [MASS=7786] NCBI>119621382>tyrosine 3-monooxyge…
14-3-3 theta	R.YLAEVACGDDR.K	2.7688e+08	1.92216e+08	9.74859e+07	4.23285e+07	293177163	247702545	76287524	36860046	303604993	170653321	143324760	42989438	233857190	158291213	72845504	47136034	0.694221	0.352088	0.152877	0.0720883	0.0194072	0.00303338	2	112690	P27348	YWHAQ	cytoplasm	small GTPase mediated signal transduction signal transduction	protein binding protein domain specific binding	Neurotrophin signaling pathway Cell cycle Oocyte meiosis	Manual Assigned Name:14-3-3 theta HPRD>00886_1>14-3-3 theta SwissPROT>1433T_HUMAN>14-3-3 protein theta OS=Homo sapiens GN=YWHAQ PE=1 SV=1 IPI>P27348>14-3-3 protein theta IPI>B4DMT8>Uncharacterized protein IPI>E9PG15>Uncharacterized protein NCBI>112690>14-3-3 protein tau (14-3-3 protein theta) (14-3-3 protein T-cell) (HS1 protein) NCBI>119621382>tyrosine 3-monooxygenase/tryptophan 5-monooxygenase …
14-3-3 theta	R.KQTIDNSQGAYQEAFDISKK.E	2.51835e+07	1.50241e+07	9.24385e+06	3.67117e+06	30842106	17960495	9186187	5150337	30313975	14590536	13912158	3764898	14394553	12521197	4633196	2098260	0.596583	0.367059	0.145776	0.116868	0.0622171	0.0151005	3	112690	P27348	YWHAQ	cytoplasm	small GTPase mediated signal transduction	protein binding	Neurotrophin signaling pathway Cell cycle Oocyte meiosis	Manual Assigned Name:14-3-3 theta HPRD>00886_1>14-3-3 theta SwissPROT>1433T_HUMAN>14-3-3 protein theta OS=Homo sapiens GN=YWHAQ PE=1 SV=1 IPI>P27348>14-3-3 protein theta IPI>B4DMT8>Uncharacterized protein NCBI>112690>14-3-3 protein tau (14-3-3 protein theta) (14-3-3 protein T-cell) (HS1 protein) NCBI>119621382>tyrosine 3-monooxygenase/tryptophan 5-monooxygenase activation protein, theta polypepti…
14-3-3 theta	R.KQTIDNSQGAYQEAFDISK.K	1.97487e+08	1.39744e+08	8.41888e+07	3.72856e+07	166401919	150663860	79964274	44503104	268633963	154375223	105013893	29069084	157424768	114192954	67588328	38284485	0.707612	0.426301	0.1888	0.123026	0.0269589	0.00778177	3	112690	P27348	YWHAQ	cytoplasm	small GTPase mediated signal transduction	protein binding	Neurotrophin signaling pathway Cell cycle Oocyte meiosis	Manual Assigned Name:14-3-3 theta HPRD>00886_1>14-3-3 theta SwissPROT>1433T_HUMAN>14-3-3 protein theta OS=Homo sapiens GN=YWHAQ PE=1 SV=1 IPI>P27348>14-3-3 protein theta IPI>B4DMT8>Uncharacterized protein NCBI>112690>14-3-3 protein tau (14-3-3 protein theta) (14-3-3 protein T-cell) (HS1 protein) NCBI>119621382>tyrosine 3-monooxygenase/tryptophan 5-monooxygenase activation protein, theta polypepti…
14-3-3 theta	K.QTIDNSQGAYQEAFDISKK.E	1.22409e+07	7.04414e+06	3.37964e+06	1.93275e+06	12592000	7114063	3566195	1310724	13890984	8188645	5183147	3760452	10239631	5829720	1389586	727081	0.575461	0.276095	0.157893	0.0244252	0.0338112	0.0235041	2	112690	P27348	YWHAQ	cytoplasm	small GTPase mediated signal transduction	protein binding	Neurotrophin signaling pathway Cell cycle Oocyte meiosis	Manual Assigned Name:14-3-3 theta HPRD>00886_1>14-3-3 theta SwissPROT>1433T_HUMAN>14-3-3 protein theta OS=Homo sapiens GN=YWHAQ PE=1 SV=1 IPI>P27348>14-3-3 protein theta IPI>B4DMT8>Uncharacterized protein NCBI>112690>14-3-3 protein tau (14-3-3 protein theta) (14-3-3 protein T-cell) (HS1 protein) NCBI>119621382>tyrosine 3-monooxygenase/tryptophan 5-monooxygenase activation protein, theta polypepti…
14-3-3 theta	K.QTIDNSQGAYQEAFDISKK.E	1.97314e+08	1.39906e+08	8.4079e+07	3.71217e+07	166401919	151148868	79765945	44357197	268471321	154375223	104942833	28823796	157069897	114192954	67528206	38184222	0.70905	0.426117	0.188135	0.124459	0.0270069	0.00781779	3	112690	P27348	YWHAQ	cytoplasm	small GTPase mediated signal transduction	protein binding	Neurotrophin signaling pathway Cell cycle Oocyte meiosis	Manual Assigned Name:14-3-3 theta HPRD>00886_1>14-3-3 theta SwissPROT>1433T_HUMAN>14-3-3 protein theta OS=Homo sapiens GN=YWHAQ PE=1 SV=1 IPI>P27348>14-3-3 protein theta IPI>B4DMT8>Uncharacterized protein NCBI>112690>14-3-3 protein tau (14-3-3 protein theta) (14-3-3 protein T-cell) (HS1 protein) NCBI>119621382>tyrosine 3-monooxygenase/tryptophan 5-monooxygenase activation protein, theta polypepti…
14-3-3 theta	R.SICTTVLELLDK.Y	4.76846e+08	2.87233e+08	8.41757e+07	3.8726e+07	794653731	398705358	70363428	27975303	333639056	242940819	130037346	41606412	302246225	220054146	52126286	46596219	0.602361	0.176526	0.0812127	0.175138	0.0240831	0.00912075	2	112690	P27348	YWHAQ	cytoplasm	small GTPase mediated signal transduction signal transduction	protein binding protein domain specific binding	Neurotrophin signaling pathway Cell cycle Oocyte meiosis	Manual Assigned Name:14-3-3 theta HPRD>00886_1>14-3-3 theta SwissPROT>1433T_HUMAN>14-3-3 protein theta OS=Homo sapiens GN=YWHAQ PE=1 SV=1 IPI>P27348>14-3-3 protein theta IPI>B4DMT8>Uncharacterized protein IPI>E9PG15>Uncharacterized protein NCBI>112690>14-3-3 protein tau (14-3-3 protein theta) (14-3-3 protein T-cell) (HS1 protein) NCBI>119621382>tyrosine 3-monooxygenase/tryptophan 5-monooxygenase …
14-3-3 theta	K.TAFDEAIAELDTLNEDSYK.D	1.01002e+08	1.14129e+08	1.58307e+07	7.71754e+06	76262964	125609347	20866702	6449236	148555431	120853507	10668018	11582929	78187423	95925389	15957245	5120446	1.12997	0.156736	0.0764098	0.263538	0.0111187	0.0076701	2	112690	P27348	YWHAQ	cytoplasm	small GTPase mediated signal transduction signal transduction	protein binding protein domain specific binding	Neurotrophin signaling pathway Cell cycle Oocyte meiosis	Manual Assigned Name:14-3-3 theta HPRD>00886_1>14-3-3 theta SwissPROT>1433T_HUMAN>14-3-3 protein theta OS=Homo sapiens GN=YWHAQ PE=1 SV=1 IPI>P27348>14-3-3 protein theta IPI>B4DMT8>Uncharacterized protein NCBI>112690>14-3-3 protein tau (14-3-3 protein theta) (14-3-3 protein T-cell) (HS1 protein) NCBI>119621382>tyrosine 3-monooxygenase/tryptophan 5-monooxygenase activation protein, theta polypepti…
14-3-3 theta	K.TAFDEAIAELDTLNEDSYK.D	4.30894e+08	4.47189e+08	7.14065e+07	3.0676e+07	399466462	483164443	98769104	28193229	503297642	442072335	40681206	41321269	389918143	416331283	74769318	22513640	1.03782	0.165717	0.0711916	0.313256	0.0098281	0.00373925	3	112690	P27348	YWHAQ	cytoplasm	small GTPase mediated signal transduction signal transduction	protein binding protein domain specific binding	Neurotrophin signaling pathway Cell cycle Oocyte meiosis	Manual Assigned Name:14-3-3 theta HPRD>00886_1>14-3-3 theta SwissPROT>1433T_HUMAN>14-3-3 protein theta OS=Homo sapiens GN=YWHAQ PE=1 SV=1 IPI>P27348>14-3-3 protein theta IPI>B4DMT8>Uncharacterized protein NCBI>112690>14-3-3 protein tau (14-3-3 protein theta) (14-3-3 protein T-cell) (HS1 protein) NCBI>119621382>tyrosine 3-monooxygenase/tryptophan 5-monooxygenase activation protein, theta polypepti…
14-3-3 theta	R.EKVESELR.S	2.37268e+08	1.01177e+08	2.46345e+07	1.01028e+07	255112755	115015073	33441055	1831455	258545183	90297311	10530143	12465554	198147548	98217380	29932279	16011282	0.426422	0.103825	0.0425795	0.00813524	0.0111422	0.0166376	2	112690	P27348	YWHAQ	cytoplasm soluble fraction	small GTPase mediated signal transduction signal transduction	protein binding protein domain specific binding	Neurotrophin signaling pathway Cell cycle Oocyte meiosis	Manual Assigned Name:14-3-3 theta HPRD>00886_1>14-3-3 theta SwissPROT>1433T_HUMAN>14-3-3 protein theta OS=Homo sapiens GN=YWHAQ PE=1 SV=1 IPI>P27348>14-3-3 protein theta IPI>B4DMT8>Uncharacterized protein IPI>E9PG15>Uncharacterized protein NCBI>112690>14-3-3 protein tau (14-3-3 protein theta) (14-3-3 protein T-cell) (HS1 protein) NCBI>119621382>tyrosine 3-monooxygenase/tryptophan 5-monooxygenase …
14-3-3 theta	K.EMQPTHPIR.L	4.35536e+08	2.77676e+08	1.12273e+08	1.0482e+08	522331271	323437292	118700740	29459616	468654570	304713058	136167560	187815486	315622967	204876244	81949416	97184247	0.637549	0.25778	0.240668	0.0851789	0.0111181	0.0479073	2	112690	P27348	YWHAQ	nucleus cytoplasm integral to membrane	small GTPase mediated signal transduction negative regulation of transcription signal transduction response to drug proteolysis	protein binding protein domain specific binding	Neurotrophin signaling pathway Cell cycle Oocyte meiosis	Manual Assigned Name:14-3-3 theta HPRD>00886_1>14-3-3 theta HPRD>03183_1>14-3-3 zeta HPRD>03183_2>14-3-3 zeta HPRD>03184_1>14-3-3 Beta HPRD>03184_2>14-3-3 Beta SwissPROT>1433B_HUMAN>Isoform Short of 14-3-3 protein beta/alpha OS=Homo sapiens GN=YWHAB SwissPROT>1433T_HUMAN>14-3-3 protein theta OS=Homo sapiens GN=YWHAQ PE=1 SV=1 SwissPROT>1433Z_HUMAN>14-3-3 protein zeta/delta OS=Homo sapiens GN=YWHA…
14-3-3 theta	R.SICTTVLELLDK.Y	2.94876e+07	3.14294e+07	4.99395e+06	919997	47753330	39914442	1974387	1218112	13979503	19541312	10549678	404076	26729995	34832405	2457778	1137803	1.06585	0.169357	0.0311994	0.337262	0.0439457	0.009599	3	112690	P27348	YWHAQ	cytoplasm	small GTPase mediated signal transduction signal transduction	protein binding protein domain specific binding	Neurotrophin signaling pathway Cell cycle Oocyte meiosis	Manual Assigned Name:14-3-3 theta HPRD>00886_1>14-3-3 theta SwissPROT>1433T_HUMAN>14-3-3 protein theta OS=Homo sapiens GN=YWHAQ PE=1 SV=1 IPI>P27348>14-3-3 protein theta IPI>B4DMT8>Uncharacterized protein IPI>E9PG15>Uncharacterized protein NCBI>112690>14-3-3 protein tau (14-3-3 protein theta) (14-3-3 protein T-cell) (HS1 protein) NCBI>119621382>tyrosine 3-monooxygenase/tryptophan 5-monooxygenase …
14-3-3 theta	K.EM#QPTHPIR.L	1.71074e+08	1.07523e+08	4.15899e+07	1.29927e+07	155250215	104654518	39703387	10113465	231975797	124253217	51110266	13459372	125996685	93662419	33956073	15405360	0.628519	0.24311	0.0759479	0.0793035	0.0105326	0.00441946	2	112690	P27348	YWHAQ	nucleus cytoplasm integral to membrane	small GTPase mediated signal transduction negative regulation of transcription signal transduction response to drug proteolysis	protein binding protein domain specific binding	Neurotrophin signaling pathway Cell cycle Oocyte meiosis	Manual Assigned Name:14-3-3 theta HPRD>00886_1>14-3-3 theta HPRD>03183_1>14-3-3 zeta HPRD>03183_2>14-3-3 zeta HPRD>03184_1>14-3-3 Beta HPRD>03184_2>14-3-3 Beta SwissPROT>1433B_HUMAN>Isoform Short of 14-3-3 protein beta/alpha OS=Homo sapiens GN=YWHAB SwissPROT>1433T_HUMAN>14-3-3 protein theta OS=Homo sapiens GN=YWHAQ PE=1 SV=1 SwissPROT>1433Z_HUMAN>14-3-3 protein zeta/delta OS=Homo sapiens GN=YWHA…
14-3-3 theta	K.AVTEQGAELSNEER.N	1.15226e+08	9.26817e+07	3.83745e+07	1.25655e+07	81272444	99101378	30899790	14855323	128991715	97424696	54765112	9595320	135414266	81519003	29458559	13245857	0.804346	0.333036	0.109051	0.191084	0.0223424	0.0050156	3	112690	P27348	YWHAQ	cytoplasm soluble fraction	small GTPase mediated signal transduction signal transduction	protein binding protein domain specific binding	Neurotrophin signaling pathway Cell cycle Oocyte meiosis	Manual Assigned Name:14-3-3 theta HPRD>00886_1>14-3-3 theta SwissPROT>1433T_HUMAN>14-3-3 protein theta OS=Homo sapiens GN=YWHAQ PE=1 SV=1 IPI>P27348>14-3-3 protein theta IPI>E9PG15>Uncharacterized protein NCBI>112690>14-3-3 protein tau (14-3-3 protein theta) (14-3-3 protein T-cell) (HS1 protein) NCBI>119621382>tyrosine 3-monooxygenase/tryptophan 5-monooxygenase activation protein, theta polypepti…
14-3-3 theta	K.YLIANATNPESK.V	1.60585e+08	1.02308e+08	3.19893e+07	1.61119e+07	205066116	135997329	27760505	10452657	148812628	80799755	35782845	24063502	127877684	90127816	32424585	13819675	0.637096	0.199204	0.100333	0.082906	0.00534844	0.00711167	2	112690	P27348	YWHAQ	cytoplasm	small GTPase mediated signal transduction signal transduction	protein binding protein domain specific binding	Neurotrophin signaling pathway Cell cycle Oocyte meiosis	Manual Assigned Name:14-3-3 theta HPRD>00886_1>14-3-3 theta SwissPROT>1433T_HUMAN>14-3-3 protein theta OS=Homo sapiens GN=YWHAQ PE=1 SV=1 IPI>P27348>14-3-3 protein theta IPI>B4DMT8>Uncharacterized protein IPI>E9PG15>Uncharacterized protein NCBI>112690>14-3-3 protein tau (14-3-3 protein theta) (14-3-3 protein T-cell) (HS1 protein) NCBI>119621382>tyrosine 3-monooxygenase/tryptophan 5-monooxygenase …
14-3-3 theta	R.YLAEVACGDDRK.Q	8.4671e+07	3.79632e+07	2.20355e+07	1.82007e+07	87331934	39412811	14183473	11219240	87002717	40085119	34301299	22441623	79678481	34391755	17621610	20941229	0.448361	0.260248	0.214958	0.00363131	0.0151575	0.00906057	2	112690	P27348	YWHAQ	cytoplasm	small GTPase mediated signal transduction signal transduction	protein binding protein domain specific binding	Neurotrophin signaling pathway Cell cycle Oocyte meiosis	Manual Assigned Name:14-3-3 theta HPRD>00886_1>14-3-3 theta SwissPROT>1433T_HUMAN>14-3-3 protein theta OS=Homo sapiens GN=YWHAQ PE=1 SV=1 IPI>P27348>14-3-3 protein theta IPI>B4DMT8>Uncharacterized protein IPI>E9PG15>Uncharacterized protein NCBI>112690>14-3-3 protein tau (14-3-3 protein theta) (14-3-3 protein T-cell) (HS1 protein) NCBI>119621382>tyrosine 3-monooxygenase/tryptophan 5-monooxygenase …
14-3-3 theta	K.LAEQAERYDDMATCMK.A	2.2883e+06	1.23959e+06	3.33991e+07	2.35281e+07			28955720	16480026	1012867	1239585	50661120	27439250	3563725		20580350	26664909	0.541707	14.5956	10.2819		0.0269475	0.0269415	3	112690	P27348	YWHAQ	cytoplasm soluble fraction	small GTPase mediated signal transduction signal transduction	protein binding protein domain specific binding	Neurotrophin signaling pathway Cell cycle Oocyte meiosis	Manual Assigned Name:14-3-3 theta HPRD>00886_1>14-3-3 theta SwissPROT>1433T_HUMAN>14-3-3 protein theta OS=Homo sapiens GN=YWHAQ PE=1 SV=1 IPI>P27348>14-3-3 protein theta IPI>E9PG15>Uncharacterized protein NCBI>112690>14-3-3 protein tau (14-3-3 protein theta) (14-3-3 protein T-cell) (HS1 protein) NCBI>119621382>tyrosine 3-monooxygenase/tryptophan 5-monooxygenase activation protein, theta polypepti…
14-3-3 zeta	R.EKIETELR.D	4.29996e+08	1.93181e+08	1.079e+08	6.51475e+07	426256672	239268482	96600820	22622803	503698442	152293319	156177151	123040740	360031434	187980726	70923342	49778960	0.449262	0.250934	0.151507	0.0172004	0.0131076	0.0235942	2	52000887	P63104	YWHAZ	nucleus intracellular	response to drug signal transduction cell proliferation	protein binding protein domain specific binding	Neurotrophin signaling pathway Cell cycle Oocyte meiosis	Manual Assigned Name:14-3-3 zeta HPRD>03183_1>14-3-3 zeta HPRD>03183_2>14-3-3 zeta SwissPROT>1433Z_HUMAN>14-3-3 protein zeta/delta OS=Homo sapiens GN=YWHAZ PE=1 SV=1 IPI>P63104>14-3-3 protein zeta/delta IPI>B0AZS6>Uncharacterized protein IPI>E7ESK7>Uncharacterized protein IPI>E7EVZ2>Uncharacterized protein IPI>E7EX29>Uncharacterized protein IPI>E9PD24>Uncharacterized protein NCBI>52000887>14-3-3 …
14-3-3 zeta	R.YLAEVAAGDDKK.G	3.94377e+08	1.88337e+08	1.1072e+08	1.02958e+08	397327391	222158717	95379248	73598083	474219713	187508379	152427493	178315565	311583118	155342406	84354272	56960214	0.477555	0.280748	0.261065	0.0199068	0.0123672	0.0266415	2	52000887	P63104	YWHAZ	nucleus	response to drug signal transduction	protein binding	Neurotrophin signaling pathway Cell cycle Oocyte meiosis	Manual Assigned Name:14-3-3 zeta HPRD>03183_1>14-3-3 zeta HPRD>03183_2>14-3-3 zeta SwissPROT>1433Z_HUMAN>14-3-3 protein zeta/delta OS=Homo sapiens GN=YWHAZ PE=1 SV=1 IPI>P63104>14-3-3 protein zeta/delta IPI>H0YB80> IPI>B0AZS6>Uncharacterized protein IPI>B7Z2E6>Uncharacterized protein IPI>E7EX24>Uncharacterized protein IPI>E7EX29>Uncharacterized protein NCBI>52000887>14-3-3 protein zeta/delta (Pro…
14-3-3 zeta	K.SVTEQGAELSNEER.N	2.65879e+08	2.11601e+08	7.77878e+07	3.23351e+07	266982792	254243819	84628028	42321794	325598360	186921596	97694421	20024678	205056348	193636124	51040876	34658890	0.795852	0.292568	0.121616	0.161656	0.0155785	0.00723715	3	4262000	P63104	YWHAZ	nucleus intracellular	response to drug signal transduction cell proliferation	protein binding protein domain specific binding	Neurotrophin signaling pathway Cell cycle Oocyte meiosis	Manual Assigned Name:14-3-3 zeta HPRD>03183_1>14-3-3 zeta HPRD>03183_2>14-3-3 zeta SwissPROT>1433Z_HUMAN>14-3-3 protein zeta/delta OS=Homo sapiens GN=YWHAZ PE=1 SV=1 IPI>P63104>14-3-3 protein zeta/delta IPI>E5RGE1>Uncharacterized protein IPI>E5RIR4>Uncharacterized protein IPI>E7ESK7>Uncharacterized protein IPI>E7EVZ2>Uncharacterized protein IPI>E7EX29>Uncharacterized protein IPI>E9PD24>Uncharacte…
14-3-3 zeta	R.YDDMAACMK.S	6.46976e+08	4.44964e+08	2.40931e+08	1.43619e+08	737379790	357400006	212505023	115079948	557557196	496545357	287190923	178382287	645989636	480945957	223095920	137395784	0.68776	0.372395	0.221986	0.0504268	0.00749173	0.00542336	2	4262000	P63104	YWHAZ	nucleus intracellular	response to drug signal transduction cell proliferation	protein binding protein domain specific binding	Neurotrophin signaling pathway Cell cycle Oocyte meiosis	Manual Assigned Name:14-3-3 zeta HPRD>03183_1>14-3-3 zeta HPRD>03183_2>14-3-3 zeta SwissPROT>1433Z_HUMAN>14-3-3 protein zeta/delta OS=Homo sapiens GN=YWHAZ PE=1 SV=1 IPI>P63104>14-3-3 protein zeta/delta IPI>E5RGE1>Uncharacterized protein IPI>E5RIR4>Uncharacterized protein IPI>E7ESK7>Uncharacterized protein IPI>E7EVZ2>Uncharacterized protein IPI>E7EX29>Uncharacterized protein IPI>E9PD24>Uncharacte…
14-3-3 zeta	R.YLAEVAAGDDK.K	5.75052e+08	4.22192e+08	2.58702e+08	1.10714e+08	611297332	381615497	218514269	107841837	537935525	451246877	327021562	122918088	575923233	433714821	230569422	101381426	0.734181	0.449875	0.192528	0.0173271	0.0114527	0.00254018	2	52000887	P63104	YWHAZ	nucleus	response to drug signal transduction	protein binding	Neurotrophin signaling pathway Cell cycle Oocyte meiosis	Manual Assigned Name:14-3-3 zeta HPRD>03183_1>14-3-3 zeta HPRD>03183_2>14-3-3 zeta SwissPROT>1433Z_HUMAN>14-3-3 protein zeta/delta OS=Homo sapiens GN=YWHAZ PE=1 SV=1 IPI>P63104>14-3-3 protein zeta/delta IPI>H0YB80> IPI>B0AZS6>Uncharacterized protein IPI>B7Z2E6>Uncharacterized protein IPI>E7EX24>Uncharacterized protein IPI>E7EX29>Uncharacterized protein NCBI>52000887>14-3-3 protein zeta/delta (Pro…
14-3-3 zeta	K.FLIPNASQAESK.V	1.75376e+09	1.29525e+09	8.29742e+08	4.51406e+08	1513500766	1188931379	770889933	464397871	2289214610	1567545312	991447920	485977218	1458554689	1129265201	726889308	403842102	0.738556	0.473123	0.257394	0.124163	0.0233195	0.00667178	2	52000887	P63104	YWHAZ	nucleus integral to membrane	signal transduction proteolysis	protein binding protein domain specific binding	Neurotrophin signaling pathway Cell cycle Oocyte meiosis	Manual Assigned Name:14-3-3 zeta HPRD>03183_1>14-3-3 zeta HPRD>03183_2>14-3-3 zeta SwissPROT>1433Z_HUMAN>14-3-3 protein zeta/delta OS=Homo sapiens GN=YWHAZ PE=1 SV=1 IPI>P63104>14-3-3 protein zeta/delta IPI>B0AZS6>Uncharacterized protein IPI>E7ESK7>Uncharacterized protein IPI>E7EX24>Uncharacterized protein IPI>E7EX29>Uncharacterized protein NCBI>52000887>14-3-3 protein zeta/delta (Protein kinase …
14-3-3 zeta	K.GIVDQSQQAYQEAFEISKK.E	6.11203e+08	4.40195e+08	3.64147e+08	1.67732e+08	591414738	513039417	330547327	147311960	770129560	442107693	433331824	212335363	472065298	365436420	328561377	143549025	0.72021	0.595787	0.274429	0.106682	0.0457786	0.00974905	3	52000887	P63104	YWHAZ	nucleus integral to membrane	response to drug signal transduction proteolysis	protein binding protein domain specific binding	Neurotrophin signaling pathway Cell cycle Oocyte meiosis	Manual Assigned Name:14-3-3 zeta HPRD>03183_1>14-3-3 zeta HPRD>03183_2>14-3-3 zeta SwissPROT>1433Z_HUMAN>14-3-3 protein zeta/delta OS=Homo sapiens GN=YWHAZ PE=1 SV=1 IPI>P63104>14-3-3 protein zeta/delta IPI>H0YB80> IPI>B0AZS6>Uncharacterized protein IPI>B7Z2E6>Uncharacterized protein IPI>E7EX24>Uncharacterized protein NCBI>52000887>14-3-3 protein zeta/delta (Protein kinase C inhibitor protein-1) …
14-3-3 zeta	K.GIVDQSQQAYQEAFEISK.K	1.52372e+08	1.35715e+08	5.43951e+07	2.91011e+07	147223114	161301541	47383136	27428502	181206945	126070787	69212453	31260773	128685705	119771622	46589621	28613994	0.89068	0.356989	0.190987	0.238421	0.010911	0.00326517	2	52000887	P63104	YWHAZ	nucleus integral to membrane	response to drug signal transduction proteolysis	protein binding protein domain specific binding	Neurotrophin signaling pathway Cell cycle Oocyte meiosis	Manual Assigned Name:14-3-3 zeta HPRD>03183_1>14-3-3 zeta HPRD>03183_2>14-3-3 zeta SwissPROT>1433Z_HUMAN>14-3-3 protein zeta/delta OS=Homo sapiens GN=YWHAZ PE=1 SV=1 IPI>P63104>14-3-3 protein zeta/delta IPI>H0YB80> IPI>B0AZS6>Uncharacterized protein IPI>B7Z2E6>Uncharacterized protein IPI>E7EX24>Uncharacterized protein NCBI>52000887>14-3-3 protein zeta/delta (Protein kinase C inhibitor protein-1) …
14-3-3 zeta	R.DICNDVLSLLEK.F	4.39882e+09	3.51636e+09	1.37685e+09	1.1117e+09	3242674641	4426988559	1601967701	913890380	5543231869	3370806263	1637450132	1303001823	4410560973	2751297587	891128559	1118221986	0.799388	0.313004	0.252728	0.202694	0.0195428	0.00862766	2	52000887	P63104	YWHAZ	nucleus	response to drug signal transduction	protein binding	Neurotrophin signaling pathway Cell cycle Oocyte meiosis	Manual Assigned Name:14-3-3 zeta HPRD>03183_1>14-3-3 zeta HPRD>03183_2>14-3-3 zeta SwissPROT>1433Z_HUMAN>14-3-3 protein zeta/delta OS=Homo sapiens GN=YWHAZ PE=1 SV=1 IPI>P63104>14-3-3 protein zeta/delta IPI>B0AZS6>Uncharacterized protein IPI>E7ESK7>Uncharacterized protein IPI>E7EX29>Uncharacterized protein NCBI>52000887>14-3-3 protein zeta/delta (Protein kinase C inhibitor protein-1) (KCIP-1) NCB…
14-3-3 zeta	K.TAFDEAIAELDTLSEESYK.D	1.81009e+09	2.1606e+09	3.56436e+08	1.991e+08	750939757	2009553954	631443058	192057900	2831078923	2605892015	67882847	303683825	1848239135	1866356048	369982988	101559377	1.19365	0.196917	0.109995	0.255362	0.0715691	0.0228086	3	52000887	P63104	YWHAZ	nucleus integral to membrane	response to drug signal transduction proteolysis	protein binding protein domain specific binding	Neurotrophin signaling pathway Cell cycle Oocyte meiosis	Manual Assigned Name:14-3-3 zeta HPRD>03183_1>14-3-3 zeta HPRD>03183_2>14-3-3 zeta SwissPROT>1433Z_HUMAN>14-3-3 protein zeta/delta OS=Homo sapiens GN=YWHAZ PE=1 SV=1 IPI>P63104>14-3-3 protein zeta/delta IPI>H0YB80> IPI>B0AZS6>Uncharacterized protein IPI>B7Z2E6>Uncharacterized protein IPI>E7EX24>Uncharacterized protein IPI>E7EX29>Uncharacterized protein NCBI>52000887>14-3-3 protein zeta/delta (Pro…
14-3-3 zeta	K.GIVDQSQQAYQEAFEISKK.E	4.48382e+07	3.80751e+07	2.36559e+07	4.64305e+06	29875012	41524769	28847197	4373595	74140092	36613390	21043999	3437739	30499488	36086991	21076547	6117817	0.849165	0.527584	0.103551	0.359076	0.115199	0.010739	4	52000887	P63104	YWHAZ	nucleus integral to membrane	response to drug signal transduction proteolysis	protein binding protein domain specific binding	Neurotrophin signaling pathway Cell cycle Oocyte meiosis	Manual Assigned Name:14-3-3 zeta HPRD>03183_1>14-3-3 zeta HPRD>03183_2>14-3-3 zeta SwissPROT>1433Z_HUMAN>14-3-3 protein zeta/delta OS=Homo sapiens GN=YWHAZ PE=1 SV=1 IPI>P63104>14-3-3 protein zeta/delta IPI>H0YB80> IPI>B0AZS6>Uncharacterized protein IPI>B7Z2E6>Uncharacterized protein IPI>E7EX24>Uncharacterized protein NCBI>52000887>14-3-3 protein zeta/delta (Protein kinase C inhibitor protein-1) …
14-3-3 zeta	K.GIVDQSQQAYQEAFEISK.K	9.47917e+07	1.25133e+08	2.72693e+07	1.6517e+07	46856967	142649483	19619229	19674184	151667588	110258867	45246984	11983432	85850459	122492030	16941810	17893256	1.32009	0.287677	0.174245	0.195004	0.0561492	0.0211585	3	52000887	P63104	YWHAZ	nucleus integral to membrane	response to drug signal transduction proteolysis	protein binding protein domain specific binding	Neurotrophin signaling pathway Cell cycle Oocyte meiosis	Manual Assigned Name:14-3-3 zeta HPRD>03183_1>14-3-3 zeta HPRD>03183_2>14-3-3 zeta SwissPROT>1433Z_HUMAN>14-3-3 protein zeta/delta OS=Homo sapiens GN=YWHAZ PE=1 SV=1 IPI>P63104>14-3-3 protein zeta/delta IPI>H0YB80> IPI>B0AZS6>Uncharacterized protein IPI>B7Z2E6>Uncharacterized protein IPI>E7EX24>Uncharacterized protein NCBI>52000887>14-3-3 protein zeta/delta (Protein kinase C inhibitor protein-1) …
14-3-3 zeta	R.DICNDVLSLLEK.F	1.25487e+09	1.17843e+09	4.01991e+08	1.76975e+08	948576359	1358877347	565898360	176219579	1411162559	1079019553	451973818	138165745	1404868380	1097380126	188101657	216539332	0.939083	0.320345	0.141031	0.335776	0.0364754	0.00500657	3	52000887	P63104	YWHAZ	nucleus	response to drug signal transduction	protein binding	Neurotrophin signaling pathway Cell cycle Oocyte meiosis	Manual Assigned Name:14-3-3 zeta HPRD>03183_1>14-3-3 zeta HPRD>03183_2>14-3-3 zeta SwissPROT>1433Z_HUMAN>14-3-3 protein zeta/delta OS=Homo sapiens GN=YWHAZ PE=1 SV=1 IPI>P63104>14-3-3 protein zeta/delta IPI>B0AZS6>Uncharacterized protein IPI>E7ESK7>Uncharacterized protein IPI>E7EX29>Uncharacterized protein NCBI>52000887>14-3-3 protein zeta/delta (Protein kinase C inhibitor protein-1) (KCIP-1) NCB…
14-3-3 zeta	K.TAFDEAIAELDTLSEESYK.D	2.79459e+08	3.14215e+08	5.46308e+07	3.9316e+07	96082895	296703857	91227421	34012648	485703585	361825193	11993645	67530922	256591632	284115083	60671341	16404295	1.12437	0.195487	0.140686	0.274263	0.0793035	0.0438523	2	52000887	P63104	YWHAZ	nucleus integral to membrane	response to drug signal transduction proteolysis	protein binding protein domain specific binding	Neurotrophin signaling pathway Cell cycle Oocyte meiosis	Manual Assigned Name:14-3-3 zeta HPRD>03183_1>14-3-3 zeta HPRD>03183_2>14-3-3 zeta SwissPROT>1433Z_HUMAN>14-3-3 protein zeta/delta OS=Homo sapiens GN=YWHAZ PE=1 SV=1 IPI>P63104>14-3-3 protein zeta/delta IPI>H0YB80> IPI>B0AZS6>Uncharacterized protein IPI>B7Z2E6>Uncharacterized protein IPI>E7EX24>Uncharacterized protein IPI>E7EX29>Uncharacterized protein NCBI>52000887>14-3-3 protein zeta/delta (Pro…
14-3-3 zeta	K.LAEQAERYDDMAACMK.S	701619		2.64211e+07	1.63751e+07	410311		20913075	18117730	992926		46146190	15938740			12203999	15068880		37.6573	23.3391		0.0192208	0.00964831	2	52000887	P63104	YWHAZ	nucleus intracellular	response to drug signal transduction cell proliferation	protein binding protein domain specific binding	Neurotrophin signaling pathway Cell cycle Oocyte meiosis	Manual Assigned Name:14-3-3 zeta HPRD>03183_1>14-3-3 zeta HPRD>03183_2>14-3-3 zeta SwissPROT>1433Z_HUMAN>14-3-3 protein zeta/delta OS=Homo sapiens GN=YWHAZ PE=1 SV=1 IPI>P63104>14-3-3 protein zeta/delta IPI>E5RGE1>Uncharacterized protein IPI>E5RIR4>Uncharacterized protein IPI>E7ESK7>Uncharacterized protein IPI>E7EVZ2>Uncharacterized protein IPI>E7EX29>Uncharacterized protein IPI>E9PD24>Uncharacte…
14-3-3 zeta	K.LAEQAERYDDMAACMK.S	2.90392e+06	1.13568e+06	1.34804e+08	4.98763e+07	365159	444683	110939085	72961726	4862559	1712787	251375573	31212150	3484048	1249559	42096214	45455081	0.391084	46.4212	17.1755	0.267879	0.0238372	0.0288511	3	52000887	P63104	YWHAZ	nucleus intracellular	response to drug signal transduction cell proliferation	protein binding protein domain specific binding	Neurotrophin signaling pathway Cell cycle Oocyte meiosis	Manual Assigned Name:14-3-3 zeta HPRD>03183_1>14-3-3 zeta HPRD>03183_2>14-3-3 zeta SwissPROT>1433Z_HUMAN>14-3-3 protein zeta/delta OS=Homo sapiens GN=YWHAZ PE=1 SV=1 IPI>P63104>14-3-3 protein zeta/delta IPI>E5RGE1>Uncharacterized protein IPI>E5RIR4>Uncharacterized protein IPI>E7ESK7>Uncharacterized protein IPI>E7EVZ2>Uncharacterized protein IPI>E7EX29>Uncharacterized protein IPI>E9PD24>Uncharacte…
14-3-3 zeta	R.YLAEVAAGDDKK.G	1.3931e+09	7.14906e+08	3.82135e+08	3.37275e+08	1426809307	854146565	344725789	265869031	1583160350	679567855	525266695	529893357	1169321906	611003583	276411021	216064103	0.513177	0.274306	0.242105	0.0167953	0.0109319	0.0157302	3	52000887	P63104	YWHAZ	nucleus	response to drug signal transduction	protein binding	Neurotrophin signaling pathway Cell cycle Oocyte meiosis	Manual Assigned Name:14-3-3 zeta HPRD>03183_1>14-3-3 zeta HPRD>03183_2>14-3-3 zeta SwissPROT>1433Z_HUMAN>14-3-3 protein zeta/delta OS=Homo sapiens GN=YWHAZ PE=1 SV=1 IPI>P63104>14-3-3 protein zeta/delta IPI>H0YB80> IPI>B0AZS6>Uncharacterized protein IPI>B7Z2E6>Uncharacterized protein IPI>E7EX24>Uncharacterized protein IPI>E7EX29>Uncharacterized protein NCBI>52000887>14-3-3 protein zeta/delta (Pro…
14-3-3 zeta	K.SVTEQGAELSNEERNLLSVAYK.N	9.81088e+06	1.31375e+07	4.27743e+07	3.64519e+07	5334686	13936600	35378810	51682125	16223183	13257066	72243084	16996012	7874784	12218899	20700946	40677602	1.33908	4.35988	3.71546	0.177553	0.0466859	0.0521019	3	4262000	P63104	YWHAZ	nucleus intracellular	response to drug signal transduction cell proliferation	protein binding protein domain specific binding	Neurotrophin signaling pathway Cell cycle Oocyte meiosis	Manual Assigned Name:14-3-3 zeta HPRD>03183_1>14-3-3 zeta HPRD>03183_2>14-3-3 zeta SwissPROT>1433Z_HUMAN>14-3-3 protein zeta/delta OS=Homo sapiens GN=YWHAZ PE=1 SV=1 IPI>P63104>14-3-3 protein zeta/delta IPI>E5RGE1>Uncharacterized protein IPI>E5RIR4>Uncharacterized protein IPI>E7ESK7>Uncharacterized protein IPI>E7EVZ2>Uncharacterized protein IPI>E7EX29>Uncharacterized protein IPI>E9PD24>Uncharacte…
17 beta hydroxysteroid dehydrogenase 4	K.ICDFENASKPQSIQESTGSIIEVLSK.I	1.95978e+07	2.18775e+07	1.34253e+07	1.0477e+07	16614590	20853349	9216743	10647113	20478114	21131206	20657438	9760162	21700559	23647950	10401659	11023605	1.11633	0.685042	0.5346	0.169912	0.123247	0.00928119	3	1706396	P51659	HSD17B4	peroxisome mitochondrion	oxidation reduction	protein binding binding	Peroxisome Primary bile acid biosynthesis	Manual Assigned Name:17 beta hydroxysteroid dehydrogenase 4 HPRD>03514_1>17 beta hydroxysteroid dehydrogenase 4 SwissPROT>DHB4_HUMAN>Peroxisomal multifunctional enzyme type 2 OS=Homo sapiens GN=HSD17B4 PE=1 SV=3 IPI>P51659>Peroxisomal multifunctional enzyme type 2 IPI>G5E9S2> IPI>E7ER27>Uncharacterized protein IPI>E7ET17>Uncharacterized protein IPI>E7EWE5>Uncharacterized protein IPI>E9PB82>Unchar…
17 beta hydroxysteroid dehydrogenase 4	K.LGLLGLANSLAIEGR.K	6.54234e+07	5.80716e+07	3.31052e+07	2.7837e+07	66541169	72522739	23107483	23326149	72762712	45131652	51367081	29161764	56966455	56560291	24840906	31023119	0.887626	0.506014	0.42549	0.235651	0.052039	0.00808254	2	1706396	P51659	HSD17B4	peroxisome mitochondrion	oxidation reduction	protein binding binding	Peroxisome Primary bile acid biosynthesis	Manual Assigned Name:17 beta hydroxysteroid dehydrogenase 4 HPRD>03514_1>17 beta hydroxysteroid dehydrogenase 4 SwissPROT>DHB4_HUMAN>Peroxisomal multifunctional enzyme type 2 OS=Homo sapiens GN=HSD17B4 PE=1 SV=3 IPI>P51659>Peroxisomal multifunctional enzyme type 2 IPI>G5E9S2> IPI>E7ER27>Uncharacterized protein IPI>E7ET17>Uncharacterized protein IPI>E7EWE5>Uncharacterized protein IPI>E9PB82>Unchar…
17 beta hydroxysteroid dehydrogenase 4	K.AVANYDSVEEGEK.V	1.0992e+08	4.44234e+07	2.71201e+07	2.99228e+07	106904762	52414285	16413395	39489725	125242204	39554644	33069125	8092785	97612789	41301420	31877745	42185983	0.404144	0.246726	0.272224	0.00756253	0.0119618	0.0525019	2	1706396	P51659	HSD17B4	peroxisome mitochondrion	oxidation reduction	protein binding binding	Peroxisome Primary bile acid biosynthesis	Manual Assigned Name:17 beta hydroxysteroid dehydrogenase 4 HPRD>03514_1>17 beta hydroxysteroid dehydrogenase 4 SwissPROT>DHB4_HUMAN>Peroxisomal multifunctional enzyme type 2 OS=Homo sapiens GN=HSD17B4 PE=1 SV=3 IPI>P51659>Peroxisomal multifunctional enzyme type 2 IPI>E7ER27>Uncharacterized protein IPI>E7EWE5>Uncharacterized protein IPI>E9PB82>Uncharacterized protein IPI>F5HE57>Uncharacterized pr…
17 beta hydroxysteroid dehydrogenase 4	K.LGLLGLANSLAIEGR.K	3.29222e+07	3.3107e+07	1.06052e+07	7.22152e+06	30791945	41603655	10223442	6905754	34706820	25042883	14335991	6087830	33267778	32674544	7256211	8670983	1.00561	0.32213	0.219351	0.384608	0.0126173	0.00364791	3	1706396	P51659	HSD17B4	peroxisome mitochondrion	oxidation reduction	protein binding binding	Peroxisome Primary bile acid biosynthesis	Manual Assigned Name:17 beta hydroxysteroid dehydrogenase 4 HPRD>03514_1>17 beta hydroxysteroid dehydrogenase 4 SwissPROT>DHB4_HUMAN>Peroxisomal multifunctional enzyme type 2 OS=Homo sapiens GN=HSD17B4 PE=1 SV=3 IPI>P51659>Peroxisomal multifunctional enzyme type 2 IPI>G5E9S2> IPI>E7ER27>Uncharacterized protein IPI>E7ET17>Uncharacterized protein IPI>E7EWE5>Uncharacterized protein IPI>E9PB82>Unchar…
17 beta hydroxysteroid dehydrogenase 4	K.AVANYDSVEEGEKVVK.T	3.28861e+07	1.49105e+07	3.61346e+07	3.78141e+07	36660544	13642988	27660137	45564512	24906401	11328111	54818414	35914849	37091384	19760268	25925251	31963055	0.453397	1.09878	1.14985	0.0286565	0.368186	0.234676	3	1706396	P51659	HSD17B4	peroxisome mitochondrion	oxidation reduction	protein binding binding	Peroxisome Primary bile acid biosynthesis	Manual Assigned Name:17 beta hydroxysteroid dehydrogenase 4 HPRD>03514_1>17 beta hydroxysteroid dehydrogenase 4 SwissPROT>DHB4_HUMAN>Peroxisomal multifunctional enzyme type 2 OS=Homo sapiens GN=HSD17B4 PE=1 SV=3 IPI>P51659>Peroxisomal multifunctional enzyme type 2 IPI>E7ER27>Uncharacterized protein IPI>E7EWE5>Uncharacterized protein IPI>E9PB82>Uncharacterized protein IPI>F5HE57>Uncharacterized pr…
17 beta hydroxysteroid dehydrogenase 4	R.GALVVVNDLGGDFK.G	4.44539e+07	5.0903e+07	2.32009e+07	1.75694e+07	58570850	65821169	20330568	11011554	38275100	49381646	37670538	15469540	36515839	37506062	11601535	26227149	1.14507	0.521908	0.395227	0.284621	0.0950742	0.0384017	2	1706396	P51659	HSD17B4	peroxisome mitochondrion	oxidation reduction	protein binding binding	Peroxisome Primary bile acid biosynthesis	Manual Assigned Name:17 beta hydroxysteroid dehydrogenase 4 HPRD>03514_1>17 beta hydroxysteroid dehydrogenase 4 SwissPROT>DHB4_HUMAN>Peroxisomal multifunctional enzyme type 2 OS=Homo sapiens GN=HSD17B4 PE=1 SV=3 IPI>P51659>Peroxisomal multifunctional enzyme type 2 IPI>E7ER27>Uncharacterized protein NCBI>1706396>Estradiol 17 beta-dehydrogenase 4 (17-beta-HSD 4) (17-beta-hydroxysteroid dehydrogenas…
17 beta hydroxysteroid dehydrogenase 8	K.VGNVGQTNYAASK.A	1.5776e+07	7.59921e+06	6.06269e+06	839844		964289	4654416	792654	20831739	6889311	11108312	874257	10720193	14944042	2425334	852623	0.481696	0.384299	0.0532357	0.205695	0.125372	0.00774546	2	12643402	Q92506	HSD17B8	cellular_component	oxidation reduction	binding	Steroid hormone biosynthesis	Manual Assigned Name:17 beta hydroxysteroid dehydrogenase 8 HPRD>03248_1>17 beta hydroxysteroid dehydrogenase 8 SwissPROT>DHB8_HUMAN>Estradiol 17-beta-dehydrogenase 8 OS=Homo sapiens GN=HSD17B8 PE=1 SV=2 IPI>Q92506>Estradiol 17-beta-dehydrogenase 8 NCBI>12643402>Estradiol 17 beta-dehydrogenase 8 (17-beta-HSD 8) (17-beta-hydroxysteroid dehydrogenase 8) (Ke6 protein) (Ke-6) NCBI>168985727>hydroxyst…
2`-5` oligoadenylate synthetase 3	R.AQLEACQQER.Q	3.83933e+07	6.00757e+06	3.7338e+07	2.36832e+07	41592528	7278338	31632122	18552278	14207225	5462242	51857757	50057232	59380289	5282123	28523976	2439999	0.156474	0.972511	0.616856	0.0281457	0.363726	0.224504	2	317373408	Q9Y6K5	OAS3	microsome intracellular	immune response	ATP binding		Manual Assigned Name:2`-5` oligoadenylate synthetase 3 HPRD>04519_1>2`-5` oligoadenylate synthetase 3 SwissPROT>OAS3_HUMAN>2'-5'-oligoadenylate synthase 3 OS=Homo sapiens GN=OAS3 PE=1 SV=3 IPI>Q9Y6K5>2'-5'-oligoadenylate synthase 3 IPI>F5GWB8>Uncharacterized protein NCBI>317373408>RecName: Full=2'-5'-oligoadenylate synthase 3; Short=(2-5')oligo(A) synthase 3; Short=2-5A synthase 3; AltName: Full=…
2`,3` cyclic nucleotide, 3`-phosphodiesterase	R.GEEVGELSR.G	5.18796e+07	2.62038e+07	1.61575e+07	1.76005e+07	44611807	29921716	15461462	20930401	71559049	25203577	17970606	14618330	39467998	23486212	15040469	17252817	0.505089	0.311442	0.339257	0.0372208	0.0121516	0.0166514	2	1705945	B4DFN6	CNP	membrane	synaptic transmission	catalytic activity		Manual Assigned Name:2`,3` cyclic nucleotide, 3`-phosphodiesterase HPRD>00448_1>2`,3` cyclic nucleotide, 3`-phosphodiesterase SwissPROT>CN37_HUMAN>"Isoform CNPI of 2',3'-cyclic-nucleotide 3'-phosphodiesterase OS=Homo sapiens GN=CNP" IPI>B4DFN6> IPI>P09543>2',3'-cyclic-nucleotide 3'-phosphodiesterase IPI>P09543-2>Isoform CNPI of 2',3'-cyclic-nucleotide 3'-phosphodiesterase IPI>F8W7I0>Uncharacteriz…
2-oxoglutarate dehydrogenase E1 component	R.FGLEGCEVLIPALK.T	5.36717e+07	2.97185e+07	2.33345e+07	1.8399e+07	55233083	44175056	23537348	22529569	58194770	26590712	25834878	9061111	47587123	18389704	20631225	23606390	0.553709	0.434764	0.342807	0.0648643	0.00597407	0.0318426	2	160332299	Q02218	OGDH	mitochondrion integral to membrane intracellular membrane cytoplasm	oxidation reduction metabolic process	oxidoreductase activity thiamin pyrophosphate binding oxidoreductase activity, acting on the aldehyde or oxo group of donors, disulfide as acceptor	Lysine degradation Tryptophan metabolism Citrate cycle (TCA cycle)	Manual Assigned Name:2-oxoglutarate dehydrogenase E1 component HPRD>08938_1>2-oxoglutarate dehydrogenase E1 component HPRD>08938_2>2-oxoglutarate dehydrogenase E1 component SwissPROT>ODO1_HUMAN>"2-oxoglutarate dehydrogenase, mitochondrial OS=Homo sapiens GN=OGDH PE=1 SV=3" IPI>Q02218>2-oxoglutarate dehydrogenase, mitochondrial IPI>Q02218-2> IPI>Q02218-3> IPI>Q96DD3>Oxoglutarate (Alpha-ketoglutara…
2-oxoglutarate dehydrogenase E1 component	R.GHHVAQLDPLGILDADLDSSVPADIISSTDK.L	3.60695e+07	1.35883e+07	6.5204e+06	6.40687e+06	42073509	11657934	7241939	7331947	37072932	14029522		4500027	29061925	15077324	5798863	7388623	0.376725	0.180773	0.177626	0.00864459	0.00862766	0.00646492	4	160332299	Q02218	OGDH	mitochondrion cytoplasm	oxidation reduction metabolic process	oxidoreductase activity thiamin pyrophosphate binding oxidoreductase activity, acting on the aldehyde or oxo group of donors, disulfide as acceptor	Lysine degradation Tryptophan metabolism Citrate cycle (TCA cycle)	Manual Assigned Name:2-oxoglutarate dehydrogenase E1 component HPRD>08938_1>2-oxoglutarate dehydrogenase E1 component HPRD>08938_2>2-oxoglutarate dehydrogenase E1 component SwissPROT>ODO1_HUMAN>"2-oxoglutarate dehydrogenase, mitochondrial OS=Homo sapiens GN=OGDH PE=1 SV=3" IPI>Q02218>2-oxoglutarate dehydrogenase, mitochondrial IPI>Q02218-3> IPI>Q96DD3>Oxoglutarate (Alpha-ketoglutarate) dehydrogen…
2-oxoglutarate dehydrogenase E1 component	R.IEQLSPFPFDLLLK.E	1.17696e+07	2.5881e+06	1.31169e+07	1.35334e+07	11769383	2866000	7447855	7461018	13324334	2936197	16089819	24762091	10215066	1962092	15812930	8377232	0.219897	1.11447	1.14987	0.00540835	0.362543	0.396844	2	160332299	Q02218	OGDH	mitochondrion integral to membrane intracellular membrane	oxidation reduction metabolic process glycolysis	oxidoreductase activity thiamin pyrophosphate binding	Lysine degradation Tryptophan metabolism Citrate cycle (TCA cycle)	Manual Assigned Name:2-oxoglutarate dehydrogenase E1 component HPRD>08938_1>2-oxoglutarate dehydrogenase E1 component SwissPROT>ODO1_HUMAN>"2-oxoglutarate dehydrogenase, mitochondrial OS=Homo sapiens GN=OGDH PE=1 SV=3" IPI>Q02218>2-oxoglutarate dehydrogenase, mitochondrial IPI>Q02218-2> IPI>E9PBM1>Uncharacterized protein IPI>E9PCR7>Uncharacterized protein IPI>E9PDF2>Uncharacterized protein IPI>E9…
2-oxoglutarate dehydrogenase E1 component	R.NITLSLVANPSHLEAADPVVMGK.T	7.89134e+06	2.12156e+06	2.59886e+06	7.11986e+06	6434129	4246079	4569346	8730026	5845672	1039323	2465490	3129011	11394230	1079284	761736	9500536	0.268847	0.32933	0.902236	0.0474254	0.074609	0.323713	3	160332299	Q02218	OGDH	mitochondrion integral to membrane intracellular membrane cytoplasm	oxidation reduction metabolic process	oxidoreductase activity thiamin pyrophosphate binding oxidoreductase activity, acting on the aldehyde or oxo group of donors, disulfide as acceptor	Lysine degradation Tryptophan metabolism Citrate cycle (TCA cycle)	Manual Assigned Name:2-oxoglutarate dehydrogenase E1 component HPRD>08938_1>2-oxoglutarate dehydrogenase E1 component HPRD>08938_2>2-oxoglutarate dehydrogenase E1 component SwissPROT>ODO1_HUMAN>"2-oxoglutarate dehydrogenase, mitochondrial OS=Homo sapiens GN=OGDH PE=1 SV=3" IPI>Q02218>2-oxoglutarate dehydrogenase, mitochondrial IPI>Q02218-2> IPI>Q02218-3> IPI>Q96DD3>Oxoglutarate (Alpha-ketoglutara…
2,4-dienoyl-CoA reductase 1	K.ATAEQISSQTGNK.V	8.29027e+07	3.21177e+07	4.06745e+07	3.34393e+07	95909034	30928675	35028944	25291438	72221687	29073918	52427694	49657249	80577360	36350435	34566761	25369090	0.387414	0.490629	0.403356	0.00641401	0.020426	0.0263303	2	3913456	Q16698	DECR1	mitochondrion	oxidation reduction	binding		Manual Assigned Name:2,4-dienoyl-CoA reductase 1 HPRD>01959_1>2,4-dienoyl-CoA reductase 1 SwissPROT>DECR_HUMAN>"2,4-dienoyl-CoA reductase, mitochondrial OS=Homo sapiens GN=DECR1 PE=1 SV=1" IPI>Q16698>2,4-dienoyl-CoA reductase, mitochondrial IPI>B7Z6B8>Uncharacterized protein IPI>E5RFV2>Uncharacterized protein IPI>E5RJD2>Uncharacterized protein IPI>E5RJG7>Uncharacterized protein NCBI>3913456>2,4-d…
2,4-dienoyl-CoA reductase 1	K.VTKEQWDTIEELIR.K	6.3668e+07	3.30133e+07	1.01573e+07	1.46024e+07	59572480	32211742	13979235	15042829	79548331	26032173	6144881	14659075	51883292	40795967	10347821	14105189	0.518522	0.159536	0.229352	0.0317388	0.00947431	0.00453455	3	3913456	Q16698	DECR1	mitochondrion	oxidation reduction	binding		Manual Assigned Name:2,4-dienoyl-CoA reductase 1 HPRD>01959_1>2,4-dienoyl-CoA reductase 1 SwissPROT>DECR_HUMAN>"2,4-dienoyl-CoA reductase, mitochondrial OS=Homo sapiens GN=DECR1 PE=1 SV=1" IPI>Q16698>2,4-dienoyl-CoA reductase, mitochondrial IPI>B7Z6B8>Uncharacterized protein NCBI>3913456>2,4-dienoyl-CoA reductase, mitochondrial precursor (2,4-dienoyl-CoA reductase [NADPH]) (4-enoyl-CoA reductase …
3 Phosphoinositide dependent protein kinase 1	R.FYTAEIVSALEYLHGK.G	7.95543e+06	6.27687e+06	6.0965e+06	2.35426e+06	12939608	6385502	2923442	1850227	4447770	4791016	8272835	3030686	6478922	7654096	7093237	2181869	0.789004	0.766332	0.295931	0.313593	0.289619	0.0383011	3	17380162	H0Y4Z0	PDPK1	membrane cytoplasm nucleus	protein amino acid phosphorylation	protein binding ATP binding	Aldosterone-regulated sodium reabsorption PPAR signaling pathway Insulin signaling pathway Focal adhesion mTOR signaling pathway Endometrial cancer Prostate cancer Non-small cell lung cancer	Manual Assigned Name:3 Phosphoinositide dependent protein kinase 1 HPRD>05556_1>3 Phosphoinositide dependent protein kinase 1 SwissPROT>PDPK1_HUMAN>Isoform 3 of 3-phosphoinositide-dependent protein kinase 1 OS=Homo sapiens GN=PDPK1 SwissPROT>PDPK2_HUMAN>Putative 3-phosphoinositide-dependent protein kinase 2 OS=Homo sapiens GN=PDPK2 PE=5 SV=1 IPI>H0Y4Z0> IPI>O15530>3-phosphoinositide-dependent pro…
3-Hydroxyisobutyrate dehydrogenase	K.DLGLAQDSATSTK.S	1.6706e+08	4.81616e+07	6.87546e+07	5.42878e+07	134090103	62416921	73412037	66678870	226882824	41709477	72262651	45383627	140207219	40358535	60588976	50800952	0.288289	0.411556	0.32496	0.0134947	0.0183081	0.0143934	2	12643395	P31937	HIBADH	mitochondrion	oxidation reduction	binding	Valine, leucine and isoleucine degradation	Manual Assigned Name:3-Hydroxyisobutyrate dehydrogenase HPRD>12238_1>3-Hydroxyisobutyrate dehydrogenase SwissPROT>3HIDH_HUMAN>"3-hydroxyisobutyrate dehydrogenase, mitochondrial OS=Homo sapiens GN=HIBADH PE=1 SV=2" IPI>P31937>3-hydroxyisobutyrate dehydrogenase, mitochondrial NCBI>12643395>3-hydroxyisobutyrate dehydrogenase, mitochondrial precursor (HIBADH) NCBI>119614303>3-hydroxyisobutyrate dehyd…
3-Hydroxyisobutyrate dehydrogenase	K.HGYPLIIYDVFPDACK.E	8.65615e+07	4.18178e+07	1.96488e+07	3.9076e+06	133918279	39975002	7162150	2000979	92120351	32741628	34886612	2756621	33646000	52736628	16897612	6965187	0.483099	0.226992	0.0451424	0.15597	0.065613	0.0138284	3	12643395	P31937	HIBADH	mitochondrion	oxidation reduction	binding	Valine, leucine and isoleucine degradation	Manual Assigned Name:3-Hydroxyisobutyrate dehydrogenase HPRD>12238_1>3-Hydroxyisobutyrate dehydrogenase SwissPROT>3HIDH_HUMAN>"3-hydroxyisobutyrate dehydrogenase, mitochondrial OS=Homo sapiens GN=HIBADH PE=1 SV=2" IPI>P31937>3-hydroxyisobutyrate dehydrogenase, mitochondrial NCBI>12643395>3-hydroxyisobutyrate dehydrogenase, mitochondrial precursor (HIBADH) NCBI>119614303>3-hydroxyisobutyrate dehyd…
3-Hydroxyisobutyrate dehydrogenase	K.DFSSVFQFLR.E	5.26376e+07	1.11322e+07	9.07874e+06	2.63865e+06	31983106	12060338	9325255	1605414	103416576	10133293	11948758	3191470	22513091	11203099	5962216	3119053	0.211488	0.172476	0.0501285	0.0500985	0.0427353	0.0141833	2	12643395	P31937	HIBADH	mitochondrion	oxidation reduction	binding	Valine, leucine and isoleucine degradation	Manual Assigned Name:3-Hydroxyisobutyrate dehydrogenase HPRD>12238_1>3-Hydroxyisobutyrate dehydrogenase SwissPROT>3HIDH_HUMAN>"3-hydroxyisobutyrate dehydrogenase, mitochondrial OS=Homo sapiens GN=HIBADH PE=1 SV=2" IPI>P31937>3-hydroxyisobutyrate dehydrogenase, mitochondrial NCBI>12643395>3-hydroxyisobutyrate dehydrogenase, mitochondrial precursor (HIBADH) NCBI>119614303>3-hydroxyisobutyrate dehyd…
3-Hydroxyisobutyrate dehydrogenase	K.SPILLGSLAHQIYR.M	458703	5.90363e+06	1.81447e+07	1.53158e+06	332297		12952284	150927	329019	226516	26312348	4080321	714791	11580740	15169538	363497	12.8703	39.5566	3.33894	0.2366	0.00477252	0.3357	3	12643395	P31937	HIBADH	mitochondrion	oxidation reduction	binding	Valine, leucine and isoleucine degradation	Manual Assigned Name:3-Hydroxyisobutyrate dehydrogenase HPRD>12238_1>3-Hydroxyisobutyrate dehydrogenase SwissPROT>3HIDH_HUMAN>"3-hydroxyisobutyrate dehydrogenase, mitochondrial OS=Homo sapiens GN=HIBADH PE=1 SV=2" IPI>P31937>3-hydroxyisobutyrate dehydrogenase, mitochondrial NCBI>12643395>3-hydroxyisobutyrate dehydrogenase, mitochondrial precursor (HIBADH) NCBI>119614303>3-hydroxyisobutyrate dehyd…
3-hydroxyisobutyryl-Coenzyme A hydrolase	K.EVTEEDLNNHFK.S	9.18604e+06	2.15729e+06	1.1062e+07	5.77702e+06	7496802	1254735	11608106	5085534	10950913	1226796	10751489	7773204	9110411	3990326	10826262	4472312	0.234844	1.20421	0.628891	0.026794	0.114232	0.0692413	2	146324905	Q6NVY1	HIBCH	mitochondrion	metabolic process	protein binding	Propanoate metabolism Valine, leucine and isoleucine degradation beta-Alanine metabolism	Manual Assigned Name:3-hydroxyisobutyryl-Coenzyme A hydrolase HPRD>11023_1>3-hydroxyisobutyryl-Coenzyme A hydrolase IPI>Q6NVY1>3-hydroxyisobutyryl-CoA hydrolase, mitochondrial IPI>H7C126> IPI>B9A058>Uncharacterized protein NCBI>146324905>3-hydroxyisobutyryl-CoA hydrolase, mitochondrial precursor (3-hydroxyisobutyryl-coenzyme A hydrolase) (HIB-CoA hydrolase) (HIBYL-CoA-H) [MASS=43482] NCBI>1196312…
3-ketoacyl-CoA reductase	K.TFVDFFSQCLHEEYR.S	4.44951e+07	1.96793e+07	3.38119e+07	1.95103e+07	35792829	21586673	25499974	22492187	54972356	21394277	50685996	15014157	42720163	16056819	25249833	21024520	0.442279	0.759902	0.438482	0.016237	0.179538	0.0193828	3	158931120	Q53GQ0	HSD17B12	integral to membrane	oxidation reduction	binding	Steroid hormone biosynthesis Biosynthesis of unsaturated fatty acids	Manual Assigned Name:3-ketoacyl-CoA reductase HPRD>09989_1>3-ketoacyl-CoA reductase SwissPROT>DHB12_HUMAN>Estradiol 17-beta-dehydrogenase 12 OS=Homo sapiens GN=HSD17B12 PE=1 SV=2 IPI>Q53GQ0>Estradiol 17-beta-dehydrogenase 12 NCBI>158931120>Estradiol 17-beta-dehydrogenase 12 (17-beta-hydroxysteroid dehydrogenase 12) (17-beta-HSD 12) (3-ketoacyl-CoA reductase) (KAR) NCBI>119588486>hydroxysteroid (1…
3-ketoacyl-CoA reductase	K.GVFVQSVLPYFVATK.L	6.77498e+06	1.14245e+06	7.6104e+06	2.51712e+06	8185284	897103	4979835	215534	6243772	470507	14382506	2822779	5895891	2059741	3468857	4513040	0.168628	1.12331	0.371531	0.0213632	0.375187	0.124678	2	158931120	Q53GQ0	HSD17B12	integral to membrane	oxidation reduction	binding	Steroid hormone biosynthesis Biosynthesis of unsaturated fatty acids	Manual Assigned Name:3-ketoacyl-CoA reductase HPRD>09989_1>3-ketoacyl-CoA reductase SwissPROT>DHB12_HUMAN>Estradiol 17-beta-dehydrogenase 12 OS=Homo sapiens GN=HSD17B12 PE=1 SV=2 IPI>Q53GQ0>Estradiol 17-beta-dehydrogenase 12 NCBI>158931120>Estradiol 17-beta-dehydrogenase 12 (17-beta-hydroxysteroid dehydrogenase 12) (17-beta-HSD 12) (3-ketoacyl-CoA reductase) (KAR) NCBI>119588486>hydroxysteroid (1…
5`-3` exoribonuclease 2	K.NKFDVDAADEK.F	1.07601e+07	4.66862e+06	7.2779e+06	5.79026e+06	10636200	5065424	14867005	6027136	12003809	4209289	3406894	9145225	9640258	4731147	3559812	2198408	0.433883	0.676379	0.538123	0.00546388	0.164383	0.110113	2	30173484	Q9H0D6	XRN2	nucleus	regulation of transcription	protein binding	RNA degradation	Manual Assigned Name:5`-3` exoribonuclease 2 HPRD>10309_1>5`-3` exoribonuclease 2 SwissPROT>XRN2_HUMAN>Isoform 2 of 5'-3' exoribonuclease 2 OS=Homo sapiens GN=XRN2 IPI>Q9H0D6>5'-3' exoribonuclease 2 IPI>Q9H0D6-2>Isoform 2 of 5'-3' exoribonuclease 2 IPI>B4DZC3>Uncharacterized protein NCBI>30173484>5'-3' exoribonuclease 2 NCBI>5881961>Dhm1-like protein [Homo sapiens] NCBI>38569540>5'-3' exoribonucl…
5`-3` exoribonuclease 2	R.NSPGSQVASNPR.Q	5.4346e+08	2.07211e+08	1.82351e+07	8.6394e+06	341390307	324747051	6349865	324528	1061782280	31490925	29923564	15403364	227207412	265395184	18431981	10190314	0.381281	0.0335538	0.015897	0.166466	0.015997	0.0316241	2	30173484	Q9H0D6	XRN2	nucleus	regulation of transcription	protein binding	RNA degradation	Manual Assigned Name:5`-3` exoribonuclease 2 HPRD>10309_1>5`-3` exoribonuclease 2 SwissPROT>XRN2_HUMAN>Isoform 2 of 5'-3' exoribonuclease 2 OS=Homo sapiens GN=XRN2 IPI>Q9H0D6>5'-3' exoribonuclease 2 IPI>Q9H0D6-2>Isoform 2 of 5'-3' exoribonuclease 2 IPI>B4DZC3>Uncharacterized protein NCBI>30173484>5'-3' exoribonuclease 2 NCBI>5881961>Dhm1-like protein [Homo sapiens] NCBI>38569540>5'-3' exoribonucl…
5`-Nucleotidase, cytosolic II-like 1	K.GLALDLEDGNFLK.L	3.46458e+07	7.43848e+07	4.20123e+07	2.38849e+07	36219368	95070910	32354039	26880796	40153273	68729464	54846368	21576374	27564770	59354141	38836590	23197435	2.14701	1.21262	0.689401	0.0235332	0.221117	0.0521546	2	74746390	Q5QPD0	NT5DC1	nucleus	dephosphorylation	metal ion binding		Manual Assigned Name:5`-Nucleotidase, cytosolic II-like 1 HPRD>14845_1>5`-Nucleotidase, cytosolic II-like 1 SwissPROT>NT5D1_HUMAN>5'-nucleotidase domain-containing protein 1 OS=Homo sapiens GN=NT5DC1 PE=1 SV=1 IPI>Q5QPD0>Novel protein (Fragment) IPI>Q5TFE4>5'-nucleotidase domain-containing protein 1 NCBI>74746390>5'-nucleotidase domain-containing protein 1 NCBI>56203496>OTTHUMP00000017055 [Homo s…
5`-Nucleotidase, cytosolic II-like 1	R.SQRPEESEPLEK.K	9.73443e+06	7.05602e+06	5.30388e+06	5.33142e+06	7985685	6310506	4688433	2189723	11300294	8724649	4627094	9997534	9917299	6132917	6596123	3807006	0.724853	0.544858	0.547687	0.0846156	0.0266488	0.116007	2	74746390	Q5TFE4	NT5DC1	nucleus	dephosphorylation	metal ion binding		Manual Assigned Name:5`-Nucleotidase, cytosolic II-like 1 HPRD>14845_1>5`-Nucleotidase, cytosolic II-like 1 SwissPROT>NT5D1_HUMAN>5'-nucleotidase domain-containing protein 1 OS=Homo sapiens GN=NT5DC1 PE=1 SV=1 IPI>Q5TFE4>5'-nucleotidase domain-containing protein 1 NCBI>74746390>5'-nucleotidase domain-containing protein 1 NCBI>119568622>5'-nucleotidase domain containing 1, isoform CRA_b [Homo sapi…
5`-Nucleotidase, cytosolic II-like 1	K.TFDFWKDIVAAIQHNYK.M	566170	2.10481e+06	5.32689e+06	826654	303263	3122763	6968562	70889	938273	1701984	5261359	35167	456974	1489696	3750762	2373906	3.71764	9.40865	1.46008	0.035845	0.0114527	0.252537	4	74746390	Q5QPD0	NT5DC1	nucleus	dephosphorylation	metal ion binding		Manual Assigned Name:5`-Nucleotidase, cytosolic II-like 1 HPRD>14845_1>5`-Nucleotidase, cytosolic II-like 1 SwissPROT>NT5D1_HUMAN>5'-nucleotidase domain-containing protein 1 OS=Homo sapiens GN=NT5DC1 PE=1 SV=1 IPI>Q5QPD0>Novel protein (Fragment) IPI>Q5TFE4>5'-nucleotidase domain-containing protein 1 IPI>H0Y6C1> NCBI>74746390>5'-nucleotidase domain-containing protein 1 NCBI>119568622>5'-nucleotida…
6-phosphogluconolactonase	R.ELPAAVAPAGPASLAR.W	6.9444e+07	6.25338e+07	3.88891e+07	2.33269e+07	35057662	74465913	42931533	22934293	99189651	62902277	29384277	25214112	74084614	50233136	44351541	21832214	0.900492	0.560007	0.335909	0.385546	0.13943	0.0403214	2	7387511	O95336	PGLS	cytoplasm	carbohydrate metabolic process	hydrolase activity	Pentose phosphate pathway	Manual Assigned Name:6-phosphogluconolactonase HPRD>12001_1>6-phosphogluconolactonase SwissPROT>6PGL_HUMAN>6-phosphogluconolactonase OS=Homo sapiens GN=PGLS PE=1 SV=2 IPI>O95336>6-phosphogluconolactonase NCBI>7387511>6-phosphogluconolactonase (6PGL) NCBI>6018458>6-phosphogluconolactonase [Homo sapiens] NCBI>119605020>6-phosphogluconolactonase, isoform CRA_b [Homo sapiens] NCBI>6912586>6-phosphogl…
6-phosphogluconolactonase	R.LPIPESQVITINPELPVEEAAEDYAK.K	6.07293e+07	4.40834e+07	2.90305e+07	3.85489e+07	57430417	57855179	30268501	48179160	75944940	38143995	26843900	32097038	48812448	36250959	29979151	35370419	0.7259	0.478032	0.634766	0.123272	0.0148421	0.0627216	3	7387511	O95336	PGLS	cytoplasm	carbohydrate metabolic process	hydrolase activity	Pentose phosphate pathway	Manual Assigned Name:6-phosphogluconolactonase HPRD>12001_1>6-phosphogluconolactonase SwissPROT>6PGL_HUMAN>6-phosphogluconolactonase OS=Homo sapiens GN=PGLS PE=1 SV=2 IPI>O95336>6-phosphogluconolactonase NCBI>7387511>6-phosphogluconolactonase (6PGL) NCBI>6018458>6-phosphogluconolactonase [Homo sapiens] NCBI>119605020>6-phosphogluconolactonase, isoform CRA_b [Homo sapiens] NCBI>119605019>6-phospho…
6-phosphogluconolactonase	R.TVIFVATGEGK.A	8.7465e+07	7.75888e+07	9.47568e+07	2.22232e+07	74767204	82779704	84883793	8249179	95752888	75898901	127103273	33630923	91875003	74087834	72283473	24789556	0.887084	1.08337	0.254081	0.155456	0.342919	0.0340943	2	7387511	O95336	PGLS	cytoplasm	carbohydrate metabolic process	hydrolase activity	Pentose phosphate pathway	Manual Assigned Name:6-phosphogluconolactonase HPRD>12001_1>6-phosphogluconolactonase SwissPROT>6PGL_HUMAN>6-phosphogluconolactonase OS=Homo sapiens GN=PGLS PE=1 SV=2 IPI>O95336>6-phosphogluconolactonase NCBI>7387511>6-phosphogluconolactonase (6PGL) NCBI>6018458>6-phosphogluconolactonase [Homo sapiens] NCBI>119605020>6-phosphogluconolactonase, isoform CRA_b [Homo sapiens] NCBI>119605019>6-phospho…
6-phosphogluconolactonase	R.VTLTLPVLNAAR.T	3.49168e+07	2.4476e+07	3.1849e+07	4.21303e+06	37910172	27173998	33589417	493450	32593905	17118852	34370614	9785005	34246428	29135039	27586861	2360632	0.700979	0.912138	0.120659	0.080961	0.188554	0.0414481	2	7387511	O95336	PGLS	cytoplasm	carbohydrate metabolic process	hydrolase activity	Pentose phosphate pathway	Manual Assigned Name:6-phosphogluconolactonase HPRD>12001_1>6-phosphogluconolactonase SwissPROT>6PGL_HUMAN>6-phosphogluconolactonase OS=Homo sapiens GN=PGLS PE=1 SV=2 IPI>O95336>6-phosphogluconolactonase NCBI>7387511>6-phosphogluconolactonase (6PGL) NCBI>6018458>6-phosphogluconolactonase [Homo sapiens] NCBI>119605020>6-phosphogluconolactonase, isoform CRA_b [Homo sapiens] NCBI>119605019>6-phospho…
6-phosphogluconolactonase	R.LPIPESQVITINPELPVEEAAEDYAK.K	5.34609e+07	3.95068e+07	1.90174e+07	1.09464e+07	51525319	52269146	22455767	13624185	60048118	34707783	14975850	7500541	48809314	31543451	19620621	11714409	0.738985	0.355726	0.204755	0.0990969	0.00787954	0.00682497	4	7387511	O95336	PGLS	cytoplasm	carbohydrate metabolic process	hydrolase activity	Pentose phosphate pathway	Manual Assigned Name:6-phosphogluconolactonase HPRD>12001_1>6-phosphogluconolactonase SwissPROT>6PGL_HUMAN>6-phosphogluconolactonase OS=Homo sapiens GN=PGLS PE=1 SV=2 IPI>O95336>6-phosphogluconolactonase NCBI>7387511>6-phosphogluconolactonase (6PGL) NCBI>6018458>6-phosphogluconolactonase [Homo sapiens] NCBI>119605020>6-phosphogluconolactonase, isoform CRA_b [Homo sapiens] NCBI>119605019>6-phospho…
6-phosphogluconolactonase	R.ILEDQEENPLPAALVQPHTGK.L	6.36427e+07	4.06602e+07	4.3193e+07	2.53689e+07	90034923	37500354	37214670	23939543	37876639	36326987	48829176	27848779	63016553	48153189	43535272	24318522	0.638882	0.67868	0.398615	0.142541	0.170748	0.036873	3	7387511	O95336	PGLS	cytoplasm	carbohydrate metabolic process	hydrolase activity	Pentose phosphate pathway	Manual Assigned Name:6-phosphogluconolactonase HPRD>12001_1>6-phosphogluconolactonase SwissPROT>6PGL_HUMAN>6-phosphogluconolactonase OS=Homo sapiens GN=PGLS PE=1 SV=2 IPI>O95336>6-phosphogluconolactonase NCBI>7387511>6-phosphogluconolactonase (6PGL) NCBI>6018458>6-phosphogluconolactonase [Homo sapiens] NCBI>119605020>6-phosphogluconolactonase, isoform CRA_b [Homo sapiens] NCBI>119605019>6-phospho…
60 kDa Ro protein	K.LGLENAEALIR.L	4.05019e+07	4.63285e+07	2.33466e+07	9.30585e+06	33558248	53138009	21323005	8219657	55574402	40336034	29056701	10060114	32372986	45511334	19659979	9637790	1.14386	0.576432	0.229764	0.240213	0.0635783	0.00785046	2	52788235	Q5LJ98	TROVE2	cytoplasm ribonucleoprotein complex	protein trimerization transcription from RNA polymerase III promoter microtubule-based movement	protein binding RNA binding	Systemic lupus erythematosus	Manual Assigned Name:60 kDa Ro protein HPRD>15964_1>60 kDa Ro protein HPRD>15964_2>60 kDa Ro protein SwissPROT>RO60_HUMAN>Isoform Short of 60 kDa SS-A/Ro ribonucleoprotein OS=Homo sapiens GN=TROVE2 IPI>Q5LJ98>TROVE domain family, member 2 IPI>Q5LJ99>TROVE domain family, member 2 IPI>Q5LJA0>TROVE domain family, member 2 IPI>P10155>60 kDa SS-A/Ro ribonucleoprotein IPI>P10155-2>Isoform Short of 60 k…
60 kDa Ro protein	K.ALLQEMPLTALLR.N	1.39669e+07	1.18413e+07	1.0349e+07	1.8653e+06	19222584	18386609	9969456	1029298	15968718	7847055	15318835	2678193	6709542	9290373	5758834	1888397	0.847812	0.740967	0.133551	0.335714	0.273149	0.0194901	3	52788235	Q5LJ98	TROVE2	cytoplasm ribonucleoprotein complex	protein trimerization transcription from RNA polymerase III promoter methylation	protein binding nucleic acid binding	Systemic lupus erythematosus	Manual Assigned Name:60 kDa Ro protein HPRD>15964_1>60 kDa Ro protein HPRD>15964_2>60 kDa Ro protein IPI>Q5LJ98>TROVE domain family, member 2 IPI>Q5LJ99>TROVE domain family, member 2 IPI>Q5LJA0>TROVE domain family, member 2 IPI>P10155>60 kDa SS-A/Ro ribonucleoprotein NCBI>52788235>60-kDa SS-A/Ro ribonucleoprotein (60 kDa Ro protein) (60 kDa ribonucleoprotein Ro) (RoRNP) (Ro 60 kDa autoantigen) (S…
A kinase anchor protein 12	K.EESESTAVGQAHSDISK.D	6.07583e+07	2.42273e+07	2.1816e+07	4.88814e+06	17597972	21102999	9495295	5063509	132704817	32500372	4554372	6957149	31972167	19078537	51398436	2643758	0.398749	0.359063	0.0804522	0.222865	0.172394	0.0370459	3	317373554	Q02952	AKAP12	nucleus	G-protein coupled receptor protein signaling pathway signal transduction	protein binding		Manual Assigned Name:A kinase anchor protein 12 HPRD>05263_1>A kinase anchor protein 12 HPRD>05263_2>A kinase anchor protein 12 SwissPROT>AKA12_HUMAN>Isoform 3 of A-kinase anchor protein 12 OS=Homo sapiens GN=AKAP12 IPI>Q02952>A-kinase anchor protein 12 IPI>Q02952-2>Isoform 2 of A-kinase anchor protein 12 IPI>Q02952-3>Isoform 3 of A-kinase anchor protein 12 NCBI>317373554>RecName: Full=A-kinase a…
A kinase anchor protein 12	K.LVQNIIQTAVDQFVR.T	7.82452e+07	1.68336e+08	2.64304e+07	6.28837e+07	94396552	202641087	26692591	42020732	51969616	165142498	31502388	87069309	88369342	137225385	21096166	59560989	2.1514	0.337789	0.803675	0.0327362	0.0183569	0.244514	3	317373554	Q02952	AKAP12	nucleus	G-protein coupled receptor protein signaling pathway signal transduction	protein binding		Manual Assigned Name:A kinase anchor protein 12 HPRD>05263_1>A kinase anchor protein 12 HPRD>05263_2>A kinase anchor protein 12 SwissPROT>AKA12_HUMAN>Isoform 3 of A-kinase anchor protein 12 OS=Homo sapiens GN=AKAP12 IPI>Q02952>A-kinase anchor protein 12 IPI>Q02952-2>Isoform 2 of A-kinase anchor protein 12 IPI>Q02952-3>Isoform 3 of A-kinase anchor protein 12 NCBI>317373554>RecName: Full=A-kinase a…
A kinase anchor protein 12	K.KDEGEGAAGAGDHKDPSLGAGEAASK.E	8.34204e+06	1.08734e+07	4.00812e+06	7.18237e+06	11244278	11060578	3217567	3478148	5920466	12209724	5086814	12629043	7861364	9349865	3719990	5439906	1.30345	0.480473	0.860985	0.145578	0.0427021	0.280578	4	317373554	Q02952	AKAP12	nucleus	G-protein coupled receptor protein signaling pathway signal transduction	protein binding		Manual Assigned Name:A kinase anchor protein 12 HPRD>05263_1>A kinase anchor protein 12 HPRD>05263_2>A kinase anchor protein 12 SwissPROT>AKA12_HUMAN>Isoform 3 of A-kinase anchor protein 12 OS=Homo sapiens GN=AKAP12 IPI>Q02952>A-kinase anchor protein 12 IPI>Q02952-2>Isoform 2 of A-kinase anchor protein 12 IPI>Q02952-3>Isoform 3 of A-kinase anchor protein 12 NCBI>317373554>RecName: Full=A-kinase a…
A kinase anchor protein 12	K.LVQNIIQTAVDQFVR.T	2.75659e+07	5.11341e+07	2.42113e+06	1.51459e+07	29015049	58298301	2255176	4403766	26837086	49938141	4303485	25122719	26845650	45165999	704741	15911333	1.85498	0.0878307	0.549444	0.00785147	0.0167268	0.131794	2	317373554	Q02952	AKAP12	nucleus	G-protein coupled receptor protein signaling pathway signal transduction	protein binding		Manual Assigned Name:A kinase anchor protein 12 HPRD>05263_1>A kinase anchor protein 12 HPRD>05263_2>A kinase anchor protein 12 SwissPROT>AKA12_HUMAN>Isoform 3 of A-kinase anchor protein 12 OS=Homo sapiens GN=AKAP12 IPI>Q02952>A-kinase anchor protein 12 IPI>Q02952-2>Isoform 2 of A-kinase anchor protein 12 IPI>Q02952-3>Isoform 3 of A-kinase anchor protein 12 NCBI>317373554>RecName: Full=A-kinase a…
A kinase anchor protein 12	K.LKETCVSGEDPTQGADLSPDEK.V	5.76877e+06	2.98655e+06	8.61268e+06	1.25066e+07	6465741	1142139	9383379	8801785	5662783	5417500	8448303	17219830	5177774	2400016	8006344	11498328	0.517711	1.49298	2.16799	0.104672	0.016654	0.0323473	3	317373554	Q02952	AKAP12	nucleus	G-protein coupled receptor protein signaling pathway signal transduction	protein binding		Manual Assigned Name:A kinase anchor protein 12 HPRD>05263_1>A kinase anchor protein 12 HPRD>05263_2>A kinase anchor protein 12 SwissPROT>AKA12_HUMAN>Isoform 3 of A-kinase anchor protein 12 OS=Homo sapiens GN=AKAP12 IPI>Q02952>A-kinase anchor protein 12 IPI>Q02952-2>Isoform 2 of A-kinase anchor protein 12 IPI>Q02952-3>Isoform 3 of A-kinase anchor protein 12 NCBI>317373554>RecName: Full=A-kinase a…
A kinase anchor protein 12	R.AEAERPEEQAEASGLKK.E	380658	2.94645e+06	2.0403e+06	1.0129e+07	254615	1982818	970684	6839049		1358612	3582383	14709126	506702	5497935	1567821	8838767	7.74042	5.35992	26.6091	0.0523213	0.0632824	0.0113838	3	317373554	Q02952	AKAP12	nucleus	G-protein coupled receptor protein signaling pathway signal transduction	protein binding		Manual Assigned Name:A kinase anchor protein 12 HPRD>05263_1>A kinase anchor protein 12 HPRD>05263_2>A kinase anchor protein 12 SwissPROT>AKA12_HUMAN>Isoform 3 of A-kinase anchor protein 12 OS=Homo sapiens GN=AKAP12 IPI>Q02952>A-kinase anchor protein 12 IPI>Q02952-2>Isoform 2 of A-kinase anchor protein 12 IPI>Q02952-3>Isoform 3 of A-kinase anchor protein 12 NCBI>317373554>RecName: Full=A-kinase a…
A kinase anchor protein 12	R.TEETATEMLTSELQTQAHVIK.A	3.69681e+07	2.28137e+07	1.00702e+07	9.52367e+06	18882960	32345735	17867946	11089927	59422282	15024697	664567	6228837	32599150	21070625	11677981	11252232	0.617118	0.272401	0.257618	0.201269	0.118442	0.0374298	3	317373554	Q02952	AKAP12	nucleus	G-protein coupled receptor protein signaling pathway signal transduction	protein binding		Manual Assigned Name:A kinase anchor protein 12 HPRD>05263_1>A kinase anchor protein 12 HPRD>05263_2>A kinase anchor protein 12 SwissPROT>AKA12_HUMAN>Isoform 3 of A-kinase anchor protein 12 OS=Homo sapiens GN=AKAP12 IPI>Q02952>A-kinase anchor protein 12 IPI>Q02952-2>Isoform 2 of A-kinase anchor protein 12 IPI>Q02952-3>Isoform 3 of A-kinase anchor protein 12 NCBI>317373554>RecName: Full=A-kinase a…
A kinase anchor protein 2	R.QVLQSTQSPR.T	2.9041e+08	3.23431e+08	1.77045e+08	9.44787e+07	278051887	332823043	161881662	54714615	336630906	338441085	250826867	111902934	256548111	299028167	118426841	116818532	1.1137	0.609638	0.325328	0.171248	0.0744078	0.0205663	2	254763433	Q9Y2D5	AKAP2	integral to membrane	ion transport	protein binding		Manual Assigned Name:A kinase anchor protein 2 HPRD>09197_1>A kinase anchor protein 2 HPRD>09197_2>A kinase anchor protein 2 HPRD>18661_1>PALM2-AKAP2 protein SwissPROT>AKAP2_HUMAN>Isoform 5 of A-kinase anchor protein 2 OS=Homo sapiens GN=AKAP2 IPI>Q9Y2D5>A-kinase anchor protein 2 IPI>Q9Y2D5-4>Isoform 2 of A-kinase anchor protein 2 IPI>Q9Y2D5-5>Isoform 3 of A-kinase anchor protein 2 IPI>Q9Y2D5-6>I…
A6RP	K.KIEIGDGAELTAEFLYDEVHPK.Q	5.57201e+07	2.98917e+07	1.7394e+07	1.04682e+07	55119813	35710865	14407613	15439371	56160060	30704315	24233852	5632319	55880328	23259784	13540643	10332795	0.536461	0.312168	0.187871	0.0165543	0.0105054	0.0121695	4	94730596	Q6IBS0	TWF2	cytoplasm intracellular	protein amino acid phosphorylation multicellular organismal development transcription initiation	protein binding actin binding kinase activity		Manual Assigned Name:A6RP HPRD>08464_1>A6RP SwissPROT>TWF2_HUMAN>Twinfilin-2 OS=Homo sapiens GN=TWF2 PE=1 SV=2 IPI>Q6IBS0>Twinfilin-2 NCBI>94730596>Twinfilin-2 (Twinfilin-1-like protein) (A6-related protein) (hA6RP) (Protein tyrosine kinase 9-like) NCBI>49065466>PTK9L [Homo sapiens] [MASS=39548] NCBI>48145581>PTK9L [Homo sapiens] NCBI>33337753>MSTP011 [Homo sapiens] NCBI>16741225>protein tyrosine…
A6RP	R.AVLPLLDAQQPCYLLYR.L	1.29701e+07	3.11533e+06	1.8693e+06	1.24014e+06	14557820	4169122	510516	200492	16232480	2345593	3494742	1559889	8120060	2831267	1602656	1960024	0.240193	0.144124	0.0956148	0.015997	0.031939	0.0332781	2	94730596	Q6IBS0	TWF2	cytoplasm	protein amino acid phosphorylation	protein binding		Manual Assigned Name:A6RP HPRD>08464_1>A6RP SwissPROT>TWF2_HUMAN>Twinfilin-2 OS=Homo sapiens GN=TWF2 PE=1 SV=2 IPI>Q6IBS0>Twinfilin-2 IPI>D6RG15>Uncharacterized protein NCBI>94730596>Twinfilin-2 (Twinfilin-1-like protein) (A6-related protein) (hA6RP) (Protein tyrosine kinase 9-like) NCBI>49065466>PTK9L [Homo sapiens] [MASS=39548] NCBI>48145581>PTK9L [Homo sapiens] NCBI>33337753>MSTP011 [Homo sapi…
ABCA2	R.TEMDEIRK.N	8.90521e+07	8.4215e+07	4.07337e+07	1.64379e+07	118916432	103085802	31062389	13885451	116092817	71625575	53431756	16423983	32146966	77933649	37707079	19004348	0.945683	0.457415	0.184588	0.365991	0.150369	0.0342914	2	13173186	J3QSS3	ABCA2	integral to membrane cytoplasmic membrane-bounded vesicle lysosomal membrane	transport protein amino acid glycosylation cholesterol metabolic process	ATP binding	Lysosome ABC transporters	Manual Assigned Name:ABCA2 HPRD>08967_1>ABCA2 HPRD>08967_2>ABCA2 SwissPROT>ABCA2_HUMAN>Isoform 2 of ATP-binding cassette sub-family A member 2 OS=Homo sapiens GN=ABCA2 IPI>J3QSS3> IPI>Q9BZC7>ATP-binding cassette sub-family A member 2 IPI>H0Y8C9> IPI>H0Y8D6> IPI>Q9BZC7-2>Isoform 2 of ATP-binding cassette sub-family A member 2 IPI>Q9BZC7-3>Isoform 3 of ATP-binding cassette sub-family A member 2 IPI…
Abhydrolase domain containing 11	R.LLDGEAALPAVVFLHGLFGSK.T	1.80511e+07	9.9969e+06	1.02064e+07	6.11318e+06	18400774	17028352	11800700	6042878	21021565	6165168	8690951	7429738	14730996	6797181	10127587	4866915	0.553811	0.565417	0.338659	0.0915884	0.0243069	0.00978021	3	21552762	H7BYM8	ABHD11	cellular_component	biological_process	hydrolase activity		Manual Assigned Name:Abhydrolase domain containing 11 HPRD>15658_1>Abhydrolase domain containing 11 HPRD>15658_2>Abhydrolase domain containing 11 HPRD>15658_3>Abhydrolase domain containing 11 HPRD>15658_4>Abhydrolase domain containing 11 HPRD>15658_5>Abhydrolase domain containing 11 HPRD>15658_6>Abhydrolase domain containing 11 SwissPROT>ABHDB_HUMAN>Isoform 5 of Abhydrolase domain-containing prot…
Abhydrolase domain containing protein 14B	K.TPALIVYGDQDPMGQTSFEHLK.Q	3.33813e+07	2.54204e+07	1.72951e+07	1.09779e+07	46958513	30863413	17200503	8112176	36818332	21871848	19807920	10902111	16367186	23526074	14876767	13919398	0.761517	0.518106	0.328863	0.289727	0.115724	0.0477038	3	34222621	Q96IU4	ABHD14B	nucleus cytoplasm extracellular region	biological_process transport proteolysis	hydrolase activity		Manual Assigned Name:Abhydrolase domain containing protein 14B HPRD>17504_1>Abhydrolase domain containing protein 14B SwissPROT>ABHEB_HUMAN>Isoform 2 of Abhydrolase domain-containing protein 14B OS=Homo sapiens GN=ABHD14B SwissPROT>C1IB_HUMAN>CCG1-interacting factor B IPI>Q96IU4>Abhydrolase domain-containing protein 14B IPI>Q96IU4-2>Isoform 2 of Abhydrolase domain-containing protein 14B IPI>B4DNR…
Acetyl-CoA acetyltransferase	R.NEQDAYAINSYTR.S	1.36952e+07	5.03705e+06	4.00677e+07	1.37079e+07	19424817	3415625	36324612	27367308	8602663	3737411	59539879	5628448	13058111	7958115	24338496	8127984	0.367797	2.92567	1.00093	0.0502964	0.0450785	0.335008	2	135755	P24752	ACAT1	mitochondrion	metabolic process	protein binding	Fatty acid metabolism Butanoate metabolism Pyruvate metabolism Propanoate metabolism Synthesis and degradation of ketone bodies Valine, leucine and isoleucine degradation Terpenoid backbone biosynthesis Lysine degradation Tryptophan metabolism Two-component system Benzoate degradation via CoA ligation	Manual Assigned Name:Acetyl-CoA acetyltransferase HPRD>01946_1>Acetyl-CoA acetyltransferase SwissPROT>THIL_HUMAN>"Acetyl-CoA acetyltransferase, mitochondrial OS=Homo sapiens GN=ACAT1 PE=1 SV=1" IPI>P24752>Acetyl-CoA acetyltransferase, mitochondrial NCBI>135755>Acetyl-CoA acetyltransferase, mitochondrial precursor (Acetoacetyl-CoA thiolase) (T2) NCBI>119587508>acetyl-Coenzyme A acetyltransferase 1…
Acetyl-CoA acetyltransferase	K.FGNEVIPVTVTVK.G	6.87825e+07	3.95779e+07	8.07679e+07	8.58381e+07	75398446	41218742	71744672	108517285	71138875	39636588	94649063	68543026	59810225	37878463	75909999	80454042	0.575407	1.17425	1.24796	0.00842239	0.147282	0.156442	2	135755	P24752	ACAT1	mitochondrion	metabolic process	protein binding	Fatty acid metabolism Butanoate metabolism Pyruvate metabolism Propanoate metabolism Synthesis and degradation of ketone bodies Valine, leucine and isoleucine degradation Terpenoid backbone biosynthesis Lysine degradation Tryptophan metabolism Two-component system Benzoate degradation via CoA ligation	Manual Assigned Name:Acetyl-CoA acetyltransferase HPRD>01946_1>Acetyl-CoA acetyltransferase SwissPROT>THIL_HUMAN>"Acetyl-CoA acetyltransferase, mitochondrial OS=Homo sapiens GN=ACAT1 PE=1 SV=1" IPI>P24752>Acetyl-CoA acetyltransferase, mitochondrial NCBI>135755>Acetyl-CoA acetyltransferase, mitochondrial precursor (Acetoacetyl-CoA thiolase) (T2) NCBI>119587508>acetyl-Coenzyme A acetyltransferase 1…
Acetyl-CoA acetyltransferase	K.ENGTVTAANASTLNDGAAALVLMTADAAK.R	3.36935e+07	1.51222e+07	1.435e+07	1.08785e+07	40105035	18314787	12777375	11544721	31800133	11557304	18161351	9924396	29175298	15494424	12111172	11166285	0.448816	0.425897	0.322866	0.0175795	0.0144952	0.00496837	3	135755	P24752	ACAT1	mitochondrion	metabolic process	protein binding	Fatty acid metabolism Butanoate metabolism Pyruvate metabolism Propanoate metabolism Synthesis and degradation of ketone bodies Valine, leucine and isoleucine degradation Terpenoid backbone biosynthesis Lysine degradation Tryptophan metabolism Two-component system Benzoate degradation via CoA ligation	Manual Assigned Name:Acetyl-CoA acetyltransferase HPRD>01946_1>Acetyl-CoA acetyltransferase SwissPROT>THIL_HUMAN>"Acetyl-CoA acetyltransferase, mitochondrial OS=Homo sapiens GN=ACAT1 PE=1 SV=1" IPI>P24752>Acetyl-CoA acetyltransferase, mitochondrial NCBI>135755>Acetyl-CoA acetyltransferase, mitochondrial precursor (Acetoacetyl-CoA thiolase) (T2) NCBI>119587508>acetyl-Coenzyme A acetyltransferase 1…
Acetyl-CoA acetyltransferase	R.LNVTPLAR.I	5.50469e+07	3.86173e+07	6.70493e+07	2.38192e+07	46209934	50544164	64597880	20292904	64376523	26181531	86802695	25662261	54554115	39126240	49747410	25502380	0.701535	1.21804	0.432707	0.112392	0.217702	0.00978021	2	135755	P24752	ACAT1	mitochondrion	metabolic process	protein binding	Fatty acid metabolism Butanoate metabolism Pyruvate metabolism Propanoate metabolism Synthesis and degradation of ketone bodies Valine, leucine and isoleucine degradation Terpenoid backbone biosynthesis Lysine degradation Tryptophan metabolism Two-component system Benzoate degradation via CoA ligation	Manual Assigned Name:Acetyl-CoA acetyltransferase HPRD>01946_1>Acetyl-CoA acetyltransferase SwissPROT>THIL_HUMAN>"Acetyl-CoA acetyltransferase, mitochondrial OS=Homo sapiens GN=ACAT1 PE=1 SV=1" IPI>P24752>Acetyl-CoA acetyltransferase, mitochondrial NCBI>135755>Acetyl-CoA acetyltransferase, mitochondrial precursor (Acetoacetyl-CoA thiolase) (T2) NCBI>119587508>acetyl-Coenzyme A acetyltransferase 1…
Acetyl-CoA acetyltransferase	R.QAVLGAGLPISTPCTTINK.V	2.39798e+07	7.74876e+06	2.01457e+07	1.905e+07	30108620	8674363	16484174	20358215	27962357	7185056	27587615	19858274	13868557	7386862	16365248	16933468	0.323136	0.840109	0.794417	0.023408	0.305075	0.264835	2	135755	P24752	ACAT1	mitochondrion extracellular region	metabolic process	protein binding catalytic activity	Fatty acid metabolism Butanoate metabolism Pyruvate metabolism Propanoate metabolism Synthesis and degradation of ketone bodies Valine, leucine and isoleucine degradation Terpenoid backbone biosynthesis Lysine degradation Tryptophan metabolism Two-component system Benzoate degradation via CoA ligation	Manual Assigned Name:Acetyl-CoA acetyltransferase HPRD>01946_1>Acetyl-CoA acetyltransferase SwissPROT>THIL_HUMAN>"Acetyl-CoA acetyltransferase, mitochondrial OS=Homo sapiens GN=ACAT1 PE=1 SV=1" IPI>P24752>Acetyl-CoA acetyltransferase, mitochondrial IPI>H0YEL7> IPI>G3XAB4> IPI>E9PKF3>Uncharacterized protein NCBI>135755>Acetyl-CoA acetyltransferase, mitochondrial precursor (Acetoacetyl-CoA thiolase…
Acetyl-CoA acetyltransferase	K.EAYMGNVLQGGEGQAPTR.Q	2.07634e+07	1.3085e+07	4.00904e+07	4.22272e+07	15337186	11739182	39063466	45459959	26496819	14201959	48345007	44784252	20456155	13313942	32862629	36437385	0.630197	1.93082	2.03373	0.0591457	0.0348766	0.023784	2	135755	P24752	ACAT1	mitochondrion extracellular region	metabolic process	protein binding catalytic activity	Fatty acid metabolism Butanoate metabolism Pyruvate metabolism Propanoate metabolism Synthesis and degradation of ketone bodies Valine, leucine and isoleucine degradation Terpenoid backbone biosynthesis Lysine degradation Tryptophan metabolism Two-component system Benzoate degradation via CoA ligation	Manual Assigned Name:Acetyl-CoA acetyltransferase HPRD>01946_1>Acetyl-CoA acetyltransferase SwissPROT>THIL_HUMAN>"Acetyl-CoA acetyltransferase, mitochondrial OS=Homo sapiens GN=ACAT1 PE=1 SV=1" IPI>P24752>Acetyl-CoA acetyltransferase, mitochondrial IPI>H0YEL7> IPI>G3XAB4> IPI>E9PRQ6>Uncharacterized protein NCBI>135755>Acetyl-CoA acetyltransferase, mitochondrial precursor (Acetoacetyl-CoA thiolase…
Acetyl-CoA acetyltransferase	K.LGSIAIQGAIEK.A	4.25209e+07	2.72143e+07	7.09406e+07	5.91107e+07	53871456	24721038	66140177	69467856	34251719	26673522	91812564	49162478	39439529	30248253	54869168	58701638	0.640021	1.66837	1.39016	0.0474887	0.0639627	0.0926187	2	135755	P24752	ACAT1	mitochondrion extracellular region	metabolic process	protein binding catalytic activity	Fatty acid metabolism Butanoate metabolism Pyruvate metabolism Propanoate metabolism Synthesis and degradation of ketone bodies Valine, leucine and isoleucine degradation Terpenoid backbone biosynthesis Lysine degradation Tryptophan metabolism Two-component system Benzoate degradation via CoA ligation	Manual Assigned Name:Acetyl-CoA acetyltransferase HPRD>01946_1>Acetyl-CoA acetyltransferase SwissPROT>THIL_HUMAN>"Acetyl-CoA acetyltransferase, mitochondrial OS=Homo sapiens GN=ACAT1 PE=1 SV=1" IPI>P24752>Acetyl-CoA acetyltransferase, mitochondrial IPI>H0YEL7> IPI>G3XAB4> IPI>E9PRQ6>Uncharacterized protein NCBI>135755>Acetyl-CoA acetyltransferase, mitochondrial precursor (Acetoacetyl-CoA thiolase…
Acetyl-CoA acetyltransferase	K.ENGTVTAANASTLNDGAAALVLMTADAAKR.L	7.51096e+06	2.84903e+06	1.4582e+07	1.24214e+07	5213235	2591835	13252167	14966117	10280983	3331071	21146931	9990066	7038655	2624193	9346958	12308103	0.379317	1.94143	1.65377	0.0216905	0.087243	0.0743219	3	135755	P24752	ACAT1	mitochondrion	metabolic process	protein binding	Fatty acid metabolism Butanoate metabolism Pyruvate metabolism Propanoate metabolism Synthesis and degradation of ketone bodies Valine, leucine and isoleucine degradation Terpenoid backbone biosynthesis Lysine degradation Tryptophan metabolism Two-component system Benzoate degradation via CoA ligation	Manual Assigned Name:Acetyl-CoA acetyltransferase HPRD>01946_1>Acetyl-CoA acetyltransferase SwissPROT>THIL_HUMAN>"Acetyl-CoA acetyltransferase, mitochondrial OS=Homo sapiens GN=ACAT1 PE=1 SV=1" IPI>P24752>Acetyl-CoA acetyltransferase, mitochondrial NCBI>135755>Acetyl-CoA acetyltransferase, mitochondrial precursor (Acetoacetyl-CoA thiolase) (T2) NCBI>119587508>acetyl-Coenzyme A acetyltransferase 1…
Acetyl-CoA acetyltransferase	K.GQPDVVVKEDEEYKR.V	2.61001e+07	1.23376e+07	2.24484e+07	2.71405e+07	29879967	12734121	21991016	28994123	21023590	11437181	28724877	21063433	27396685	12841585	16629168	31363816	0.472705	0.860088	1.03986	0.010261	0.234561	0.360464	4	135755	P24752	ACAT1	mitochondrion	metabolic process	protein binding	Fatty acid metabolism Butanoate metabolism Pyruvate metabolism Propanoate metabolism Synthesis and degradation of ketone bodies Valine, leucine and isoleucine degradation Terpenoid backbone biosynthesis Lysine degradation Tryptophan metabolism Two-component system Benzoate degradation via CoA ligation	Manual Assigned Name:Acetyl-CoA acetyltransferase HPRD>01946_1>Acetyl-CoA acetyltransferase SwissPROT>THIL_HUMAN>"Acetyl-CoA acetyltransferase, mitochondrial OS=Homo sapiens GN=ACAT1 PE=1 SV=1" IPI>P24752>Acetyl-CoA acetyltransferase, mitochondrial NCBI>135755>Acetyl-CoA acetyltransferase, mitochondrial precursor (Acetoacetyl-CoA thiolase) (T2) NCBI>119587508>acetyl-Coenzyme A acetyltransferase 1…
Acetyl-CoA acetyltransferase 2	R.ATVAPEDVSEVIFGHVLAAGCGQNPVR.Q	9.74124e+06	1.40852e+07	2.61885e+06	3.28553e+06	11061271	16376335	1202765	1341985	9656398	13238401	5687317	3518003	8506055	12640872	966472	4996611	1.44594	0.268842	0.337281	0.0373831	0.0486642	0.0449061	3	52000838	Q9BWD1	ACAT2	intracellular	metabolic process	catalytic activity	Fatty acid metabolism Butanoate metabolism Pyruvate metabolism Propanoate metabolism Synthesis and degradation of ketone bodies Valine, leucine and isoleucine degradation Terpenoid backbone biosynthesis Lysine degradation Tryptophan metabolism Two-component system Benzoate degradation via CoA ligation	Manual Assigned Name:Acetyl-CoA acetyltransferase 2 HPRD>00006_1>Acetyl-CoA acetyltransferase 2 SwissPROT>THIC_HUMAN>"Acetyl-CoA acetyltransferase, cytosolic OS=Homo sapiens GN=ACAT2 PE=1 SV=2" IPI>Q9BWD1>Acetyl-CoA acetyltransferase, cytosolic IPI>B7Z233>Uncharacterized protein NCBI>52000838>Acetyl-CoA acetyltransferase, cytosolic (Cytosolic acetoacetyl-CoA thiolase) (Acetyl CoA transferase-like…
Acetyl-CoA acetyltransferase 2	R.ATVAPEDVSEVIFGHVLAAGCGQNPVR.Q	1.57538e+07	2.10584e+07	3.95126e+06	4.95157e+06	21197238	26300818	3732162	5555288	12412267	16098616	5015264	4502367	13651991	20775764	3106365	4797067	1.33672	0.250813	0.314309	0.156128	0.0108933	0.0106829	4	52000838	Q9BWD1	ACAT2	intracellular	metabolic process	catalytic activity	Fatty acid metabolism Butanoate metabolism Pyruvate metabolism Propanoate metabolism Synthesis and degradation of ketone bodies Valine, leucine and isoleucine degradation Terpenoid backbone biosynthesis Lysine degradation Tryptophan metabolism Two-component system Benzoate degradation via CoA ligation	Manual Assigned Name:Acetyl-CoA acetyltransferase 2 HPRD>00006_1>Acetyl-CoA acetyltransferase 2 SwissPROT>THIC_HUMAN>"Acetyl-CoA acetyltransferase, cytosolic OS=Homo sapiens GN=ACAT2 PE=1 SV=2" IPI>Q9BWD1>Acetyl-CoA acetyltransferase, cytosolic IPI>B7Z233>Uncharacterized protein NCBI>52000838>Acetyl-CoA acetyltransferase, cytosolic (Cytosolic acetoacetyl-CoA thiolase) (Acetyl CoA transferase-like…
Acetyl-CoA carboxylase alpha	R.IGSFGPQEDLLFLR.A	5.70991e+07	4.08023e+07	3.74401e+07	2.23281e+07	57024471	50885765	33561044	18333230	64323382	34753668	52001856	24576501	49949519	36767473	26757271	24074581	0.714587	0.655703	0.391041	0.0659661	0.0815176	0.00770368	2	118601083	Q13085	ACACA	cytoplasm	metabolic process	protein binding	Pyruvate metabolism Propanoate metabolism Fatty acid biosynthesis Insulin signaling pathway	Manual Assigned Name:Acetyl-CoA carboxylase alpha HPRD>01938_1>Acetyl-CoA carboxylase alpha HPRD>01938_3>Acetyl-CoA carboxylase alpha HPRD>01938_4>Acetyl-CoA carboxylase alpha HPRD>01938_5>Acetyl-CoA carboxylase alpha HPRD>01938_7>Acetyl-CoA carboxylase alpha SwissPROT>ACACA_HUMAN>Isoform 4 of Acetyl-CoA carboxylase 1 OS=Homo sapiens GN=ACACA SwissPROT>COA1_HUMAN>Acetyl-CoA carboxylase 1 (EC 6.4.…
Acetyl-CoA carboxylase alpha	K.TLRDPSLPLLELQDIMTSVSGR.I	3.87108e+07	3.86189e+07	6.76894e+06	1.4026e+07	39918789	47042781	8605272	22509686	36105893	41518469	6991804	12033969	40107615	27295435	4709731	7534457	0.997627	0.174859	0.362329	0.372495	0.00559419	0.0342859	3	118601083	Q13085	ACACA	cytoplasm	metabolic process	protein binding	Pyruvate metabolism Propanoate metabolism Fatty acid biosynthesis Insulin signaling pathway	Manual Assigned Name:Acetyl-CoA carboxylase alpha HPRD>01938_1>Acetyl-CoA carboxylase alpha HPRD>01938_3>Acetyl-CoA carboxylase alpha HPRD>01938_4>Acetyl-CoA carboxylase alpha HPRD>01938_5>Acetyl-CoA carboxylase alpha HPRD>01938_7>Acetyl-CoA carboxylase alpha SwissPROT>ACACA_HUMAN>Isoform 4 of Acetyl-CoA carboxylase 1 OS=Homo sapiens GN=ACACA SwissPROT>COA1_HUMAN>Acetyl-CoA carboxylase 1 (EC 6.4.…
Acetyl-CoA carboxylase alpha	R.SLVQANPEVAMDSIIHMTQHISPTQR.A	2.04654e+07	9.88262e+06	1.17704e+07	8.9645e+06	27368273	8489297	9470695	9945852	17846960	10789190	16423405	8640251	16180932	10369375	9416984	8307400	0.482894	0.575135	0.438032	0.0265316	0.075381	0.0191212	4	118601083	K4DID9	ACACA	cytoplasm	metabolic process	protein binding	Pyruvate metabolism Propanoate metabolism Fatty acid biosynthesis Insulin signaling pathway	Manual Assigned Name:Acetyl-CoA carboxylase alpha HPRD>01938_1>Acetyl-CoA carboxylase alpha HPRD>01938_3>Acetyl-CoA carboxylase alpha HPRD>01938_4>Acetyl-CoA carboxylase alpha HPRD>01938_5>Acetyl-CoA carboxylase alpha HPRD>01938_7>Acetyl-CoA carboxylase alpha SwissPROT>ACACA_HUMAN>Isoform 4 of Acetyl-CoA carboxylase 1 OS=Homo sapiens GN=ACACA SwissPROT>COA1_HUMAN>Acetyl-CoA carboxylase 1 (EC 6.4.…
Acetyl-CoA carboxylase alpha	R.VSALNSVHCEHVEDEGESR.Y	2.76332e+07	1.5807e+07	5.53411e+06	8.41376e+06	25586263	18834959	8314736	10532944	34056787	14018979	2932016	8031449	23256535	14567188	5355571	6676894	0.572031	0.20027	0.30448	0.0297503	0.0157807	0.00971221	4	118601083	Q13085	ACACA	cytoplasm	metabolic process	protein binding	Pyruvate metabolism Propanoate metabolism Fatty acid biosynthesis Insulin signaling pathway	Manual Assigned Name:Acetyl-CoA carboxylase alpha HPRD>01938_1>Acetyl-CoA carboxylase alpha HPRD>01938_3>Acetyl-CoA carboxylase alpha HPRD>01938_4>Acetyl-CoA carboxylase alpha HPRD>01938_5>Acetyl-CoA carboxylase alpha HPRD>01938_7>Acetyl-CoA carboxylase alpha SwissPROT>ACACA_HUMAN>Isoform 4 of Acetyl-CoA carboxylase 1 OS=Homo sapiens GN=ACACA IPI>Q13085>Acetyl-CoA carboxylase 1 IPI>K7EPF1> IPI>Q5…
Acetyl-CoA carboxylase alpha	R.DPSLPLLELQDIMTSVSGR.I	1.28404e+06	1.03553e+06	281388	26541.5	252834	1625398	748127	22816	3189867	1380260	39201	40439	409431	100918	56837	16369	0.806456	0.219142	0.0206702	0.382843	0.145763	0.02552	3	118601083	Q13085	ACACA	cytoplasm	metabolic process	protein binding	Pyruvate metabolism Propanoate metabolism Fatty acid biosynthesis Insulin signaling pathway	Manual Assigned Name:Acetyl-CoA carboxylase alpha HPRD>01938_1>Acetyl-CoA carboxylase alpha HPRD>01938_3>Acetyl-CoA carboxylase alpha HPRD>01938_4>Acetyl-CoA carboxylase alpha HPRD>01938_5>Acetyl-CoA carboxylase alpha HPRD>01938_7>Acetyl-CoA carboxylase alpha SwissPROT>ACACA_HUMAN>Isoform 4 of Acetyl-CoA carboxylase 1 OS=Homo sapiens GN=ACACA SwissPROT>COA1_HUMAN>Acetyl-CoA carboxylase 1 (EC 6.4.…
Acetyl-CoA carboxylase alpha	R.TDCNHIFLNFVPTVIMDPSKIEESVR.S	1.04353e+07	6.13251e+06	4.02817e+06	6.15254e+06	8515829	9118172	3532665	8428825	12290277	4913130	3434087	4852604	10499911	4366237	5117755	5176189	0.587668	0.386012	0.589587	0.0758219	0.0130386	0.0566621	4	118601083	Q13085	ACACA	cytoplasm	metabolic process	protein binding	Pyruvate metabolism Propanoate metabolism Fatty acid biosynthesis Insulin signaling pathway	Manual Assigned Name:Acetyl-CoA carboxylase alpha HPRD>01938_1>Acetyl-CoA carboxylase alpha HPRD>01938_3>Acetyl-CoA carboxylase alpha HPRD>01938_4>Acetyl-CoA carboxylase alpha HPRD>01938_5>Acetyl-CoA carboxylase alpha HPRD>01938_7>Acetyl-CoA carboxylase alpha SwissPROT>ACACA_HUMAN>Isoform 4 of Acetyl-CoA carboxylase 1 OS=Homo sapiens GN=ACACA IPI>Q13085>Acetyl-CoA carboxylase 1 IPI>Q59FY4> IPI>Q1…
Acetylserotonin methyltransferase-like	R.LLELIEGFMLSK.G	2.37425e+07	5.14441e+06	2.12775e+06	3.54749e+06	26215267	6200562	491255	2619411	23388054	5665305	4039109	3371913	21624158	3567354	1852896	4651135	0.216675	0.0896179	0.149415	0.00667963	0.0215382	0.00480388	2	115502355	O95671	ASMTL	cytoplasm	melatonin biosynthetic process protein folding	O-methyltransferase activity transferase activity		Manual Assigned Name:Acetylserotonin methyltransferase-like HPRD>02156_1>Acetylserotonin methyltransferase-like SwissPROT>ASML_HUMAN>Isoform 2 of N-acetylserotonin O-methyltransferase-like protein OS=Homo sapiens GN=ASMTL IPI>O95671>N-acetylserotonin O-methyltransferase-like protein IPI>O95671-2>Isoform 2 of N-acetylserotonin O-methyltransferase-like protein IPI>E7ER97>Uncharacterized protein IPI…
Acid ceramidase	R.TSQENISFETMYDVLSTKPVLNK.L	1.19252e+07	1.17664e+07	7.60884e+06	3.40823e+06	16069574	10780253	5875970	3139341	10051918	11138703	11450546	3918237	9654132	13380199	5500016	3167126	0.986682	0.638047	0.285801	0.391996	0.121537	0.00958177	3	16741292	Q13510	ASAH1	lysosome	lipid metabolic process	catalytic activity zinc ion binding	Sphingolipid metabolism Lysosome	Manual Assigned Name:Acid ceramidase HPRD>01969_1>Acid ceramidase HPRD>01969_2>Acid ceramidase SwissPROT>ASAH1_HUMAN>Isoform 2 of Acid ceramidase OS=Homo sapiens GN=ASAH1 IPI>Q13510>Acid ceramidase IPI>Q13510-2>Isoform 2 of Acid ceramidase IPI>E7EMM4>Uncharacterized protein IPI>E7ERV9>Uncharacterized protein IPI>E9PDS0>Uncharacterized protein NCBI>16741292>N-acylsphingosine amidohydrolase (acid c…
Acid phosphatase 1	K.LVTDQNISENWR.V	1.3725e+07	1.80968e+07	2.10512e+07	5.35503e+06	15211399	23065526	20195774	4854345	14766035	14086496	21405534	4725548	11197513	17138334	21552253	6485196	1.31853	1.53379	0.390167	0.137639	0.0219699	0.00996862	2	1709543	G5E9R5	ACP1	cytoplasm extracellular space membrane fraction	protein amino acid dephosphorylation	hydrolase activity protein tyrosine phosphatase activity	Riboflavin metabolism gamma-Hexachlorocyclohexane degradation	Manual Assigned Name:Acid phosphatase 1 HPRD>08881_1>Acid phosphatase 1 HPRD>08881_3>Acid phosphatase 1 HPRD>08881_4>Acid phosphatase 1 IPI>G5E9R5> IPI>P24666>Low molecular weight phosphotyrosine protein phosphatase IPI>B5MCC7>Uncharacterized protein IPI>C9JNS5>Uncharacterized protein IPI>F2Z2Q9>Uncharacterized protein NCBI>1709543>Red cell acid phosphatase 1, isozyme F (ACP1) (Low molecular weig…
Acidic (leucine-rich) nuclear phosphoprotein 32 family member E	K.DLSTVEALQNLK.N	1.00051e+08	8.04801e+07	2.50479e+07	1.53509e+07	87399242	96913163	25293245	13774759	134636197	76470484	27073208	16796313	78116087	68056710	22777321	15481585	0.804395	0.250353	0.153431	0.208396	0.00780344	0.00504853	2	30580363	Q9BTT0	ANP32E	nucleus	regulation of transcription regulation of cell proliferation	protein binding		Manual Assigned Name:Acidic (leucine-rich) nuclear phosphoprotein 32 family member E HPRD>16493_1>Acidic (leucine-rich) nuclear phosphoprotein 32 family member E SwissPROT>AN32E_HUMAN>Acidic leucine-rich nuclear phosphoprotein 32 family member E OS=Homo sapiens GN=ANP32E PE=1 SV=1 IPI>Q9BTT0>Acidic leucine-rich nuclear phosphoprotein 32 family member E IPI>Q5TB20>Acidic (Leucine-rich) nuclear pho…
Acidic (leucine-rich) nuclear phosphoprotein 32 family member E	R.KLELSDNIISGGLEVLAEK.C	1.59516e+08	1.32095e+08	3.68199e+07	2.89318e+07	162494609	169378288	31928296	30115907	171917431	115511030	49875367	24008996	144136550	111396352	28656052	32670363	0.828099	0.230822	0.181372	0.149801	0.00695587	0.00315703	3	30580363	Q9BTT0	ANP32E	nucleus membrane	regulation of transcription regulation of cell proliferation regulation of transcription, DNA-dependent protein amino acid phosphorylation	protein binding		Manual Assigned Name:Acidic (leucine-rich) nuclear phosphoprotein 32 family member E HPRD>16493_1>Acidic (leucine-rich) nuclear phosphoprotein 32 family member E SwissPROT>AN32E_HUMAN>Acidic leucine-rich nuclear phosphoprotein 32 family member E OS=Homo sapiens GN=ANP32E PE=1 SV=1 IPI>Q9BTT0>Acidic leucine-rich nuclear phosphoprotein 32 family member E IPI>Q5TB19>Acidic (Leucine-rich) nuclear pho…
Acidic (leucine-rich) nuclear phosphoprotein 32 family member E	R.KLELSDNIISGGLEVLAEK.C	1.55823e+07	1.31225e+07	2.16553e+06	2.22073e+06	14714197	19309665	2468285	1779894	16496316	11687653		2878246	15536430	8370268	1862770	2004053	0.842142	0.138973	0.142516	0.222031	0.00487622	0.00389401	2	30580363	Q9BTT0	ANP32E	nucleus membrane	regulation of transcription regulation of cell proliferation regulation of transcription, DNA-dependent protein amino acid phosphorylation	protein binding		Manual Assigned Name:Acidic (leucine-rich) nuclear phosphoprotein 32 family member E HPRD>16493_1>Acidic (leucine-rich) nuclear phosphoprotein 32 family member E SwissPROT>AN32E_HUMAN>Acidic leucine-rich nuclear phosphoprotein 32 family member E OS=Homo sapiens GN=ANP32E PE=1 SV=1 IPI>Q9BTT0>Acidic leucine-rich nuclear phosphoprotein 32 family member E IPI>Q5TB19>Acidic (Leucine-rich) nuclear pho…
Acidic (leucine-rich) nuclear phosphoprotein 32 family member E	K.SLDLFNCEITNLEDYR.E	4.76113e+07	3.83093e+07	1.06204e+07	1.07797e+07	37686997	50653964	10423316	10253057	62132614	36049036	11220694	13516976	43014398	28224964	10217221	8569210	0.804626	0.223065	0.226411	0.213982	0.00572972	0.00848033	2	30580363	Q9BTT0	ANP32E	nucleus	regulation of transcription regulation of cell proliferation	protein binding		Manual Assigned Name:Acidic (leucine-rich) nuclear phosphoprotein 32 family member E HPRD>16493_1>Acidic (leucine-rich) nuclear phosphoprotein 32 family member E SwissPROT>AN32E_HUMAN>Acidic leucine-rich nuclear phosphoprotein 32 family member E OS=Homo sapiens GN=ANP32E PE=1 SV=1 IPI>Q9BTT0>Acidic leucine-rich nuclear phosphoprotein 32 family member E IPI>Q5TB20>Acidic (Leucine-rich) nuclear pho…
Acidic (leucine-rich) nuclear phosphoprotein 32 family member E	K.ELEFLSMANVELSSLAR.L	3.43873e+07	5.50981e+07	8.82884e+06	613572	22757576	55574675	12991694	347211	37378680	73180355	3163380	146592	43025584	36539416	10331453	1346913	1.60228	0.256747	0.017843	0.122196	0.0432074	0.0104242	3	30580363	Q9BTT0	ANP32E	nucleus membrane	regulation of transcription regulation of cell proliferation regulation of transcription, DNA-dependent protein amino acid phosphorylation	protein binding		Manual Assigned Name:Acidic (leucine-rich) nuclear phosphoprotein 32 family member E HPRD>16493_1>Acidic (leucine-rich) nuclear phosphoprotein 32 family member E SwissPROT>AN32E_HUMAN>Acidic leucine-rich nuclear phosphoprotein 32 family member E OS=Homo sapiens GN=ANP32E PE=1 SV=1 IPI>Q9BTT0>Acidic leucine-rich nuclear phosphoprotein 32 family member E IPI>Q5TB19>Acidic (Leucine-rich) nuclear pho…
Acidic (leucine-rich) nuclear phosphoprotein 32 family member E	K.SLDLFNCEITNLEDYR.E	7.06175e+07	6.0176e+07	1.3925e+07	7.49719e+06	58020447	80638828	14171169	10067891	90730134	56201898	16293842	3951537	63101955	43687388	11310014	8472147	0.85214	0.197189	0.106166	0.252212	0.00601904	0.00881927	3	30580363	Q9BTT0	ANP32E	nucleus	regulation of transcription regulation of cell proliferation	protein binding		Manual Assigned Name:Acidic (leucine-rich) nuclear phosphoprotein 32 family member E HPRD>16493_1>Acidic (leucine-rich) nuclear phosphoprotein 32 family member E SwissPROT>AN32E_HUMAN>Acidic leucine-rich nuclear phosphoprotein 32 family member E OS=Homo sapiens GN=ANP32E PE=1 SV=1 IPI>Q9BTT0>Acidic leucine-rich nuclear phosphoprotein 32 family member E IPI>Q5TB20>Acidic (Leucine-rich) nuclear pho…
ACINUS	R.TGTLVEEAFWIDKIK.S	3.5565e+07	2.33225e+07	2.06207e+07	9.45211e+06	34740612	26311551	19839856	8660665	44120026	21769135	26715004	8640998	27834267	21886731	15307147	11054674	0.655771	0.579803	0.26577	0.0532414	0.0581976	0.00695587	3	308153407	Q9UKV3	ACIN1	nucleus nucleolus intracellular	apoptosis erythrocyte differentiation response to protein stimulus protein amino acid dephosphorylation	nucleotide binding nucleic acid binding	Spliceosome	Manual Assigned Name:ACINUS HPRD>05191_1>ACINUS SwissPROT>ACINU_HUMAN>Isoform 3 of Apoptotic chromatin condensation inducer in the nucleus OS=Homo sapiens GN=ACIN1 IPI>Q9UKV3>Apoptotic chromatin condensation inducer in the nucleus IPI>Q9UKV3-2>Isoform 2 of Apoptotic chromatin condensation inducer in the nucleus IPI>Q9UKV3-3>Isoform 3 of Apoptotic chromatin condensation inducer in the nucleus IPI>…
ACINUS	K.DLEPESDR.S	1.40623e+08	6.00071e+07	6.83386e+06	4.9716e+06	123444037	66036614	8270038	10739583	193843105	58975360	4116628	81855	104582277	55009372	8114909	4093376	0.426723	0.048597	0.0353541	0.0231425	0.00520657	0.0465331	2	308153407	Q9UKV3	ACIN1	nucleus intracellular	apoptosis protein amino acid dephosphorylation	nucleotide binding nucleic acid binding	Spliceosome	Manual Assigned Name:ACINUS HPRD>05191_1>ACINUS IPI>Q9UKV3>Apoptotic chromatin condensation inducer in the nucleus IPI>Q9UKV3-5> IPI>E7EQT4>Uncharacterized protein IPI>G3V3M7> NCBI>308153407>RecName: Full=Apoptotic chromatin condensation inducer in the nucleus; Short=Acinus NCBI>187954619>ACIN1 protein [Homo sapiens] [MASS=150582] NCBI>5931959>acinusL [Homo sapiens] NCBI>119586591>apoptotic chrom…
ACINUS	K.STLADYSAQKDLEPESDR.S	800919	3.89906e+06	8.81134e+06	1.03614e+06	1080974		12248296	1830207	520863		9355704	203188		3899057	4830008	1075030	4.86823	11.0015	1.29369		0.0230787	0.398457	3	308153407	Q9UKV3	ACIN1	nucleus intracellular	apoptosis protein amino acid dephosphorylation	nucleotide binding nucleic acid binding	Spliceosome	Manual Assigned Name:ACINUS HPRD>05191_1>ACINUS IPI>Q9UKV3>Apoptotic chromatin condensation inducer in the nucleus IPI>Q9UKV3-5> IPI>E7EQT4>Uncharacterized protein IPI>G3V3M7> NCBI>308153407>RecName: Full=Apoptotic chromatin condensation inducer in the nucleus; Short=Acinus NCBI>187954619>ACIN1 protein [Homo sapiens] [MASS=150582] NCBI>5931959>acinusL [Homo sapiens] NCBI>119586591>apoptotic chrom…
ACINUS	K.SSSISEEKGDSDDEKPR.K	1.56309e+07	5.81913e+06	3.25334e+07	2.32213e+06	5890894	4364773	85601235	2710303	10204131	6655349	8498049	2605450	30797658	6437256	3500850	1650627	0.372284	2.08135	0.14856	0.13924	0.384034	0.0383689	4	308153407	Q9UKV3	ACIN1	nucleus intracellular	apoptosis protein amino acid dephosphorylation	nucleotide binding nucleic acid binding	Spliceosome	Manual Assigned Name:ACINUS HPRD>05191_1>ACINUS IPI>Q9UKV3>Apoptotic chromatin condensation inducer in the nucleus IPI>Q9UKV3-5> IPI>E7EQT4>Uncharacterized protein IPI>G3V3M7> NCBI>308153407>RecName: Full=Apoptotic chromatin condensation inducer in the nucleus; Short=Acinus NCBI>187954619>ACIN1 protein [Homo sapiens] [MASS=150582] NCBI>5931959>acinusL [Homo sapiens] NCBI>119586591>apoptotic chrom…
Aconitase, mitochondrial	K.IVYGHLDDPASQEIER.G	6.78274e+07	4.88909e+07	5.30585e+07	3.02182e+07	56362102	53586859	32642913	42115981	75868147	53509912	74402748	20129635	71251892	39575927	52129743	28409020	0.720814	0.782257	0.445516	0.0680868	0.188166	0.0314798	3	6686275	A2A274	ACO2	nucleus	metabolic process	metal ion binding protein binding	Glyoxylate and dicarboxylate metabolism Citrate cycle (TCA cycle) Reductive carboxylate cycle (CO2 fixation)	Manual Assigned Name:Aconitase, mitochondrial HPRD>00012_1>Aconitase, mitochondrial SwissPROT>ACON_HUMAN>"Aconitate hydratase, mitochondrial OS=Homo sapiens GN=ACO2 PE=1 SV=2" IPI>A2A274>Aconitase 2, mitochondrial IPI>Q99798>Aconitate hydratase, mitochondrial IPI>F5H2A5>Uncharacterized protein NCBI>6686275>Aconitate hydratase, mitochondrial precursor (Citrate hydro-lyase) (Aconitase) NCBI>1232310…
Aconitase, mitochondrial	R.LQLLEPFDKWDGK.D	2.00797e+07	1.65514e+07	1.19435e+07	3.27721e+06	15056783	17516334	3462072	1751755	32534548	12368096	25753639	4347678	12647702	19769725	6614735	3732202	0.824285	0.594804	0.16321	0.328221	0.181625	0.0213292	3	6686275	A2A274	ACO2	nucleus mitochondrion membrane	metabolic process	metal ion binding protein binding 4 iron, 4 sulfur cluster binding	Glyoxylate and dicarboxylate metabolism Citrate cycle (TCA cycle) Reductive carboxylate cycle (CO2 fixation)	Manual Assigned Name:Aconitase, mitochondrial HPRD>00012_1>Aconitase, mitochondrial SwissPROT>ACON_HUMAN>"Aconitate hydratase, mitochondrial OS=Homo sapiens GN=ACO2 PE=1 SV=2" IPI>A2A274>Aconitase 2, mitochondrial IPI>Q99798>Aconitate hydratase, mitochondrial IPI>B4DEC3>Uncharacterized protein IPI>B4DW08>Uncharacterized protein IPI>F5H2A5>Uncharacterized protein NCBI>6686275>Aconitate hydratase, …
Aconitase, mitochondrial	K.QGLLPLTFADPADYNK.I	3.35262e+07	1.19689e+07	9.23881e+06	1.80684e+06	41697307	15398129	2393708	731338	30010371	3444951	16762154	2722688	28870798	17063698	8560566	1966497	0.357003	0.27557	0.0538935	0.0739583	0.0577096	0.00850892	2	6686275	A2A274	ACO2	nucleus	metabolic process	metal ion binding protein binding 4 iron, 4 sulfur cluster binding	Glyoxylate and dicarboxylate metabolism Citrate cycle (TCA cycle) Reductive carboxylate cycle (CO2 fixation)	Manual Assigned Name:Aconitase, mitochondrial HPRD>00012_1>Aconitase, mitochondrial SwissPROT>ACON_HUMAN>"Aconitate hydratase, mitochondrial OS=Homo sapiens GN=ACO2 PE=1 SV=2" IPI>A2A274>Aconitase 2, mitochondrial IPI>Q99798>Aconitate hydratase, mitochondrial IPI>B4DEC3>Uncharacterized protein IPI>B4DW08>Uncharacterized protein IPI>F5H2A5>Uncharacterized protein NCBI>6686275>Aconitate hydratase, …
Aconitase, mitochondrial	K.DLEDLQILIK.V	3.73035e+07	2.02931e+07	5.51281e+06	2.54206e+06	48171795	30624306	3069346	2020499	25721106	13755516	6843387	2532262	38017716	16499626	6625684	3073426	0.544001	0.147782	0.0681453	0.0872121	0.0118227	0.00426325	2	6686275	A2A274	ACO2	nucleus mitochondrion membrane	metabolic process	metal ion binding protein binding 4 iron, 4 sulfur cluster binding	Glyoxylate and dicarboxylate metabolism Citrate cycle (TCA cycle) Reductive carboxylate cycle (CO2 fixation)	Manual Assigned Name:Aconitase, mitochondrial HPRD>00012_1>Aconitase, mitochondrial SwissPROT>ACON_HUMAN>"Aconitate hydratase, mitochondrial OS=Homo sapiens GN=ACO2 PE=1 SV=2" IPI>A2A274>Aconitase 2, mitochondrial IPI>Q99798>Aconitate hydratase, mitochondrial IPI>B4DEC3>Uncharacterized protein IPI>B4DW08>Uncharacterized protein IPI>F5H2A5>Uncharacterized protein NCBI>6686275>Aconitate hydratase, …
Aconitase, mitochondrial	K.DINQEVYNFLATAGAK.Y	1.60158e+08	1.38115e+08	9.68857e+07	5.33683e+07	186101061	154924690	87325559	60530825	163293085	87785479	118771001	44218130	131080668	171635616	84560601	55356044	0.862367	0.604937	0.333222	0.252369	0.0364462	0.00764251	3	6686275	A2A274	ACO2	nucleus mitochondrion	metabolic process	metal ion binding protein binding	Glyoxylate and dicarboxylate metabolism Citrate cycle (TCA cycle) Reductive carboxylate cycle (CO2 fixation)	Manual Assigned Name:Aconitase, mitochondrial HPRD>00012_1>Aconitase, mitochondrial SwissPROT>ACON_HUMAN>"Aconitate hydratase, mitochondrial OS=Homo sapiens GN=ACO2 PE=1 SV=2" IPI>A2A274>Aconitase 2, mitochondrial IPI>Q99798>Aconitate hydratase, mitochondrial IPI>F5H2A5>Uncharacterized protein NCBI>6686275>Aconitate hydratase, mitochondrial precursor (Citrate hydro-lyase) (Aconitase) NCBI>1232310…
Aconitase, mitochondrial	K.DINQEVYNFLATAGAK.Y	3.68058e+07	3.08221e+07	1.82525e+07	1.31547e+07	40733446	31377036	15969413	12353002	35914862	29523538	27612773	15379717	33769141	31565728	11175293	11731250	0.837425	0.495913	0.357407	0.0474254	0.0505316	0.00517688	2	6686275	A2A274	ACO2	nucleus mitochondrion	metabolic process	metal ion binding protein binding	Glyoxylate and dicarboxylate metabolism Citrate cycle (TCA cycle) Reductive carboxylate cycle (CO2 fixation)	Manual Assigned Name:Aconitase, mitochondrial HPRD>00012_1>Aconitase, mitochondrial SwissPROT>ACON_HUMAN>"Aconitate hydratase, mitochondrial OS=Homo sapiens GN=ACO2 PE=1 SV=2" IPI>A2A274>Aconitase 2, mitochondrial IPI>Q99798>Aconitate hydratase, mitochondrial IPI>F5H2A5>Uncharacterized protein NCBI>6686275>Aconitate hydratase, mitochondrial precursor (Citrate hydro-lyase) (Aconitase) NCBI>1232310…
Aconitase, mitochondrial	K.DSSGQHVDVSPTSQR.L	8.64528e+08	6.89171e+08	5.1547e+08	3.70501e+08	1037306688	701986948	483691367	255661641	781420337	729066246	641179575	539966000	774856668	636460763	421539678	315876217	0.797165	0.596245	0.428559	0.0870874	0.0373097	0.0311778	3	6686275	A2A274	ACO2	nucleus	metabolic process	metal ion binding protein binding 4 iron, 4 sulfur cluster binding	Glyoxylate and dicarboxylate metabolism Citrate cycle (TCA cycle) Reductive carboxylate cycle (CO2 fixation)	Manual Assigned Name:Aconitase, mitochondrial HPRD>00012_1>Aconitase, mitochondrial SwissPROT>ACON_HUMAN>"Aconitate hydratase, mitochondrial OS=Homo sapiens GN=ACO2 PE=1 SV=2" IPI>A2A274>Aconitase 2, mitochondrial IPI>Q99798>Aconitate hydratase, mitochondrial IPI>B4DEC3>Uncharacterized protein IPI>B4DW08>Uncharacterized protein IPI>F5H2A5>Uncharacterized protein NCBI>6686275>Aconitate hydratase, …
Aconitase, soluble	R.YQQAGLPLIVLAGK.E	2.8198e+07	1.30592e+07	8.23192e+06	4.66549e+06	25466135	16882944	6093491	4511226	33283874	13181662	11083195	4736408	25844065	9113127	7519088	4748833	0.463126	0.291933	0.165454	0.0264425	0.0107299	0.00270206	2	3123225	Q9HBB2	IRP1	cytoplasm endoplasmic reticulum	metabolic process	metal ion binding 4 iron, 4 sulfur cluster binding	Glyoxylate and dicarboxylate metabolism Citrate cycle (TCA cycle) Reductive carboxylate cycle (CO2 fixation)	Manual Assigned Name:Aconitase, soluble HPRD>00013_1>Aconitase, soluble SwissPROT>ACOC_HUMAN>Cytoplasmic aconitate hydratase OS=Homo sapiens GN=ACO1 PE=1 SV=3 SwissPROT>IREB1_HUMAN>Iron-responsive element binding protein 1 (IRE-BP 1) (Iron regulatory protein 1) (IRP1) (Ferritin repressor protein) (Aconitate hydratase) (EC 4.2.1.3) (Citrate hydro-lyase) (Aconitase) IPI>Q9HBB2>Iron regulatory prote…
Aconitase, soluble	K.QAPQTIHLPSGEILDVFDAAER.Y	3.96202e+07	2.1468e+07	1.10724e+07	1.137e+07	40776568	27567337	7787963	19736021	44768803	19143923	17048721	6946822	33315246	17692629	8380373	7427259	0.541844	0.279462	0.286976	0.0282718	0.0167721	0.0274662	3	3123225	Q9HBB2	IRP1	cytoplasm	metabolic process	metal ion binding	Glyoxylate and dicarboxylate metabolism Citrate cycle (TCA cycle) Reductive carboxylate cycle (CO2 fixation)	Manual Assigned Name:Aconitase, soluble HPRD>00013_1>Aconitase, soluble SwissPROT>ACOC_HUMAN>Cytoplasmic aconitate hydratase OS=Homo sapiens GN=ACO1 PE=1 SV=3 SwissPROT>IREB1_HUMAN>Iron-responsive element binding protein 1 (IRE-BP 1) (Iron regulatory protein 1) (IRP1) (Ferritin repressor protein) (Aconitate hydratase) (EC 4.2.1.3) (Citrate hydro-lyase) (Aconitase) IPI>Q9HBB2>Iron regulatory prote…
Aconitase, soluble	K.FVEFFGPGVAQLSIADR.A	4.74009e+07	4.35435e+07	2.22459e+07	1.20782e+07	78767336	27969615	23465821	9109523	38327676	55230393	17161267	10665164	25107545	47430597	26110649	16459956	0.918623	0.469315	0.25481	0.396968	0.10664	0.0360405	3	3123225	Q5VZA6	ACO1	cytoplasm intracellular endoplasmic reticulum	metabolic process	metal ion binding 4 iron, 4 sulfur cluster binding protein binding	Glyoxylate and dicarboxylate metabolism Citrate cycle (TCA cycle) Reductive carboxylate cycle (CO2 fixation)	Manual Assigned Name:Aconitase, soluble HPRD>00013_1>Aconitase, soluble SwissPROT>ACOC_HUMAN>Cytoplasmic aconitate hydratase OS=Homo sapiens GN=ACO1 PE=1 SV=3 SwissPROT>IREB1_HUMAN>Iron-responsive element binding protein 1 (IRE-BP 1) (Iron regulatory protein 1) (IRP1) (Ferritin repressor protein) (Aconitate hydratase) (EC 4.2.1.3) (Citrate hydro-lyase) (Aconitase) IPI>Q5VZA6>Aconitase 1, soluble …
Actin alpha, cardiac muscle	R.HQGVM#VGM#GQK.D	5.8378e+08	3.63907e+08	3.24353e+08	1.09132e+07	541537965	464111954	286449532	872983	808473664	343402333	365236619	30360206	401328513	284205686	321373509	1506377	0.623363	0.555609	0.018694	0.108805	0.0617453	0.0203458	2	6049633	P60709	ACTB	cytoplasm cytoskeleton actin cytoskeleton cytosol	muscle contraction response to mechanical stimulus regulation of blood pressure apoptosis axonogenesis response to calcium ion sarcomere organization G-protein coupled receptor protein signaling pathway transport cAMP-mediated signaling protein transport oxidation reduction signal transduction cell growth regulation of ARF GTPase activity intracellular signaling cascade	protein binding	Cardiac muscle contraction Regulation of actin cytoskeleton Vascular smooth muscle contraction Focal adhesion Leukocyte transendothelial migration Tight junction Hypertrophic cardiomyopathy (HCM) Adherens junction Pathogenic Escherichia coli infection Arrhythmogenic right ventricular cardiomyopathy (ARVC) Vibrio cholerae infection Viral myocarditis Dilated cardiomyopathy	Manual Assigned Name:Actin alpha, cardiac muscle HPRD>00015_1>Actin alpha, cardiac muscle HPRD>00016_1>Actin gamma 2, smooth muscle enteric HPRD>00017_1>Actin gamma 1 HPRD>00030_1>Actin alpha, skeletal muscle 1 HPRD>00031_1>Actin alpha 2 HPRD>00032_1>Actin beta HPRD>18598_1>Similar to RIKEN cDNA 4732495G21 gene SwissPROT>ACTA_HUMAN>"Actin, aortic smooth muscle OS=Homo sapiens GN=ACTA2 PE=1 SV=1" …
Actin alpha, cardiac muscle	K.EITALAPSTM#K.I	1.02584e+09	1.40249e+08	1.22275e+08	837120	790061291	265730413	869790	888097	1809938472	153000973	1170291	1093423	477514096	2016004	364785740	529839	0.136717	0.119196	0.000816035	0.102856	0.0696458	0.00320411	2	6049633	P60709	ACTB	cytoplasm cytoskeleton actin cytoskeleton cytosol	muscle contraction response to mechanical stimulus regulation of blood pressure apoptosis axonogenesis response to calcium ion sarcomere organization G-protein coupled receptor protein signaling pathway transport cAMP-mediated signaling protein transport signal transduction oxidation reduction cell growth intracellular signaling cascade	protein binding	Cardiac muscle contraction Regulation of actin cytoskeleton Vascular smooth muscle contraction Focal adhesion Leukocyte transendothelial migration Tight junction Hypertrophic cardiomyopathy (HCM) Adherens junction Pathogenic Escherichia coli infection Arrhythmogenic right ventricular cardiomyopathy (ARVC) Vibrio cholerae infection Viral myocarditis Dilated cardiomyopathy	Manual Assigned Name:Actin alpha, cardiac muscle HPRD>00015_1>Actin alpha, cardiac muscle HPRD>00016_1>Actin gamma 2, smooth muscle enteric HPRD>00017_1>Actin gamma 1 HPRD>00030_1>Actin alpha, skeletal muscle 1 HPRD>00031_1>Actin alpha 2 HPRD>00032_1>Actin beta SwissPROT>ACTA_HUMAN>"Actin, aortic smooth muscle OS=Homo sapiens GN=ACTA2 PE=1 SV=1" SwissPROT>ACTB_HUMAN>"Actin, cytoplasmic 1 OS=Homo …
Actin alpha, cardiac muscle	K.IWHHTFYNELR.V	7.36946e+07	1.32947e+08	3.63912e+07	1.49266e+07	42911107	168970902	24574033	10159658	117000056	111904132	47702660	20502878	61172605	117966820	36896869	14117265	1.80403	0.493811	0.202547	0.0900262	0.10554	0.0223396	2	300681052	P60709	ACTB	cytoplasm membrane cytoskeleton cytosol	DNA repair muscle contraction response to mechanical stimulus axonogenesis regulation of blood pressure apoptosis response to calcium ion sarcomere organization telomere maintenance transport cAMP-mediated signaling protein transport cell growth intracellular signaling cascade	protein binding	Cardiac muscle contraction Regulation of actin cytoskeleton Focal adhesion Leukocyte transendothelial migration Tight junction Hypertrophic cardiomyopathy (HCM) Adherens junction Pathogenic Escherichia coli infection Arrhythmogenic right ventricular cardiomyopathy (ARVC) Vibrio cholerae infection Viral myocarditis Dilated cardiomyopathy	Manual Assigned Name:Actin alpha, cardiac muscle HPRD>00015_1>Actin alpha, cardiac muscle HPRD>00017_1>Actin gamma 1 HPRD>00030_1>Actin alpha, skeletal muscle 1 HPRD>00032_1>Actin beta HPRD>12329_4>Protein expressed in prostate ovary testis and placenta 2 HPRD>18642_1>Actin-like protein SwissPROT>ACTB_HUMAN>"Actin, cytoplasmic 1 OS=Homo sapiens GN=ACTB PE=1 SV=1" SwissPROT>ACTBM_HUMAN>Putative be…
Actin alpha, cardiac muscle	K.EITALAPSTMK.I	6.8408e+06	2.43273e+06	939124	8.12469e+06	9856783	2303708	1136862	5338080	7688734	2536922	942310	1901525	2976879	2457558	738202	17134479	0.355621	0.137283	1.18768	0.0643964	0.0177535	0.380552	2	6049633	P60709	ACTB	cytoplasm cytoskeleton actin cytoskeleton cytosol	muscle contraction response to mechanical stimulus regulation of blood pressure apoptosis axonogenesis response to calcium ion sarcomere organization G-protein coupled receptor protein signaling pathway transport cAMP-mediated signaling protein transport signal transduction oxidation reduction cell growth intracellular signaling cascade	protein binding	Cardiac muscle contraction Regulation of actin cytoskeleton Vascular smooth muscle contraction Focal adhesion Leukocyte transendothelial migration Tight junction Hypertrophic cardiomyopathy (HCM) Adherens junction Pathogenic Escherichia coli infection Arrhythmogenic right ventricular cardiomyopathy (ARVC) Vibrio cholerae infection Viral myocarditis Dilated cardiomyopathy	Manual Assigned Name:Actin alpha, cardiac muscle HPRD>00015_1>Actin alpha, cardiac muscle HPRD>00016_1>Actin gamma 2, smooth muscle enteric HPRD>00017_1>Actin gamma 1 HPRD>00030_1>Actin alpha, skeletal muscle 1 HPRD>00031_1>Actin alpha 2 HPRD>00032_1>Actin beta SwissPROT>ACTA_HUMAN>"Actin, aortic smooth muscle OS=Homo sapiens GN=ACTA2 PE=1 SV=1" SwissPROT>ACTB_HUMAN>"Actin, cytoplasmic 1 OS=Homo …
Actin alpha, cardiac muscle	K.IWHHTFYNELR.V	2.16724e+08	4.34179e+08	2.23354e+08	5.01815e+07	150081221	542642257	200597424	38129181	351494092	330416169	313168375	51858109	148595483	429479834	156296348	60557226	2.00338	1.03059	0.231546	0.0703843	0.361887	0.021652	3	300681052	P60709	ACTB	cytoplasm membrane cytoskeleton cytosol	DNA repair muscle contraction response to mechanical stimulus axonogenesis regulation of blood pressure apoptosis response to calcium ion sarcomere organization telomere maintenance transport cAMP-mediated signaling protein transport cell growth intracellular signaling cascade	protein binding	Cardiac muscle contraction Regulation of actin cytoskeleton Focal adhesion Leukocyte transendothelial migration Tight junction Hypertrophic cardiomyopathy (HCM) Adherens junction Pathogenic Escherichia coli infection Arrhythmogenic right ventricular cardiomyopathy (ARVC) Vibrio cholerae infection Viral myocarditis Dilated cardiomyopathy	Manual Assigned Name:Actin alpha, cardiac muscle HPRD>00015_1>Actin alpha, cardiac muscle HPRD>00017_1>Actin gamma 1 HPRD>00030_1>Actin alpha, skeletal muscle 1 HPRD>00032_1>Actin beta HPRD>12329_4>Protein expressed in prostate ovary testis and placenta 2 HPRD>18642_1>Actin-like protein SwissPROT>ACTB_HUMAN>"Actin, cytoplasmic 1 OS=Homo sapiens GN=ACTB PE=1 SV=1" SwissPROT>ACTBM_HUMAN>Putative be…
Actin alpha, cardiac muscle	K.YPIEHGIITNWDDM#EK.I	5.3844e+07	6.24544e+07	2.16927e+06		34227733	78158488	5473217		93669959	58179955	670910		33634268	51024829	363677		1.15991	0.040288		0.263789	0.0234437		2	6049633	P62736	ACTA2	cytoplasm cytoskeleton actin cytoskeleton	muscle contraction response to mechanical stimulus regulation of blood pressure apoptosis G-protein coupled receptor protein signaling pathway response to calcium ion transport cAMP-mediated signaling oxidation reduction regulation of ARF GTPase activity intracellular signaling cascade	protein binding	Cardiac muscle contraction Regulation of actin cytoskeleton Vascular smooth muscle contraction Focal adhesion Leukocyte transendothelial migration Tight junction Hypertrophic cardiomyopathy (HCM) Adherens junction Pathogenic Escherichia coli infection Arrhythmogenic right ventricular cardiomyopathy (ARVC) Vibrio cholerae infection Viral myocarditis Dilated cardiomyopathy	Manual Assigned Name:Actin alpha, cardiac muscle HPRD>00015_1>Actin alpha, cardiac muscle HPRD>00016_1>Actin gamma 2, smooth muscle enteric HPRD>00030_1>Actin alpha, skeletal muscle 1 HPRD>00031_1>Actin alpha 2 SwissPROT>ACTA_HUMAN>"Actin, aortic smooth muscle OS=Homo sapiens GN=ACTA2 PE=1 SV=1" SwissPROT>ACTC_HUMAN>"Actin, alpha cardiac muscle 1 OS=Homo sapiens GN=ACTC1 PE=1 SV=1" SwissPROT>ACTH…
Actin alpha, cardiac muscle	K.LCYVALDFENEM#ATAASSSSLEK.S	7.5729e+06	3.74577e+06	1.29688e+06	2.09161e+06	11998218	5628435	1194004	4379095	3345956	2489393	389460	1611505	7374530	3119493	2307177	284216	0.494629	0.171253	0.276196	0.148415	0.0481116	0.103015	2	6049633	P62736	ACTA2	cytoplasm cytoskeleton	muscle contraction response to mechanical stimulus regulation of blood pressure apoptosis G-protein coupled receptor protein signaling pathway response to calcium ion transport oxidation reduction signal transduction intracellular signaling cascade	protein binding	Cardiac muscle contraction Vascular smooth muscle contraction Hypertrophic cardiomyopathy (HCM) Dilated cardiomyopathy	Manual Assigned Name:Actin alpha, cardiac muscle HPRD>00015_1>Actin alpha, cardiac muscle HPRD>00016_1>Actin gamma 2, smooth muscle enteric HPRD>00030_1>Actin alpha, skeletal muscle 1 HPRD>00031_1>Actin alpha 2 SwissPROT>ACTA_HUMAN>"Actin, aortic smooth muscle OS=Homo sapiens GN=ACTA2 PE=1 SV=1" SwissPROT>ACTC_HUMAN>"Actin, alpha cardiac muscle 1 OS=Homo sapiens GN=ACTC1 PE=1 SV=1" SwissPROT>ACTH…
Actin alpha, cardiac muscle	R.HQGVMVGM#GQK.D	2.70255e+08	8.39379e+07	9.13365e+07	1.5344e+07	425357731	23523013	251951923	3723473	43607192	5360623	7774421	28146481	341799292	222929930	14283086	14162040	0.310588	0.337964	0.0567761	0.154682	0.153275	0.0468775	2	6049633	P60709	ACTB	cytoplasm cytoskeleton actin cytoskeleton cytosol	muscle contraction response to mechanical stimulus regulation of blood pressure apoptosis axonogenesis response to calcium ion sarcomere organization G-protein coupled receptor protein signaling pathway transport cAMP-mediated signaling protein transport oxidation reduction signal transduction cell growth regulation of ARF GTPase activity intracellular signaling cascade	protein binding	Cardiac muscle contraction Regulation of actin cytoskeleton Vascular smooth muscle contraction Focal adhesion Leukocyte transendothelial migration Tight junction Hypertrophic cardiomyopathy (HCM) Adherens junction Pathogenic Escherichia coli infection Arrhythmogenic right ventricular cardiomyopathy (ARVC) Vibrio cholerae infection Viral myocarditis Dilated cardiomyopathy	Manual Assigned Name:Actin alpha, cardiac muscle HPRD>00015_1>Actin alpha, cardiac muscle HPRD>00016_1>Actin gamma 2, smooth muscle enteric HPRD>00017_1>Actin gamma 1 HPRD>00030_1>Actin alpha, skeletal muscle 1 HPRD>00031_1>Actin alpha 2 HPRD>00032_1>Actin beta HPRD>18598_1>Similar to RIKEN cDNA 4732495G21 gene SwissPROT>ACTA_HUMAN>"Actin, aortic smooth muscle OS=Homo sapiens GN=ACTA2 PE=1 SV=1" …
Actin alpha, cardiac muscle	R.HQGVMVGMGQK.D	1.22175e+09	6.30946e+08	8.10482e+08	1.02573e+09	1259659550	770425396	648509758	728897477	1543166431	640547798	1192824074	1803718929	862430042	481865581	590110994	544565287	0.516427	0.663377	0.839554	0.0466306	0.134603	0.263	2	6049633	P60709	ACTB	cytoplasm cytoskeleton actin cytoskeleton cytosol	muscle contraction response to mechanical stimulus regulation of blood pressure apoptosis axonogenesis response to calcium ion sarcomere organization G-protein coupled receptor protein signaling pathway transport cAMP-mediated signaling protein transport oxidation reduction signal transduction cell growth regulation of ARF GTPase activity intracellular signaling cascade	protein binding	Cardiac muscle contraction Regulation of actin cytoskeleton Vascular smooth muscle contraction Focal adhesion Leukocyte transendothelial migration Tight junction Hypertrophic cardiomyopathy (HCM) Adherens junction Pathogenic Escherichia coli infection Arrhythmogenic right ventricular cardiomyopathy (ARVC) Vibrio cholerae infection Viral myocarditis Dilated cardiomyopathy	Manual Assigned Name:Actin alpha, cardiac muscle HPRD>00015_1>Actin alpha, cardiac muscle HPRD>00016_1>Actin gamma 2, smooth muscle enteric HPRD>00017_1>Actin gamma 1 HPRD>00030_1>Actin alpha, skeletal muscle 1 HPRD>00031_1>Actin alpha 2 HPRD>00032_1>Actin beta HPRD>18598_1>Similar to RIKEN cDNA 4732495G21 gene SwissPROT>ACTA_HUMAN>"Actin, aortic smooth muscle OS=Homo sapiens GN=ACTA2 PE=1 SV=1" …
Actin alpha, cardiac muscle	R.AVFPSIVGRPR.H	1.01067e+08	2.56246e+08	1.36191e+08	3.98693e+07	61124022	240031393	162079438	33068746	158480839	281932179	165697284	48249282	83597224	246772986	80795517	38289951	2.53539	1.34752	0.394483	0.0333781	0.229221	0.0504772	3	300681051	P60709	ACTB	cytoplasm membrane cytoskeleton actin cytoskeleton cytosol soluble fraction	DNA repair muscle contraction response to mechanical stimulus regulation of blood pressure apoptosis axonogenesis response to calcium ion sarcomere organization G-protein coupled receptor protein signaling pathway telomere maintenance transport cAMP-mediated signaling protein transport response to drug oxidation reduction signal transduction cell growth regulation of ARF GTPase activity intracell…	protein binding	Cardiac muscle contraction Regulation of actin cytoskeleton Vascular smooth muscle contraction Focal adhesion Leukocyte transendothelial migration Tight junction Hypertrophic cardiomyopathy (HCM) Adherens junction Pathogenic Escherichia coli infection Arrhythmogenic right ventricular cardiomyopathy (ARVC) Vibrio cholerae infection Viral myocarditis Dilated cardiomyopathy	Manual Assigned Name:Actin alpha, cardiac muscle HPRD>00015_1>Actin alpha, cardiac muscle HPRD>00016_1>Actin gamma 2, smooth muscle enteric HPRD>00017_1>Actin gamma 1 HPRD>00030_1>Actin alpha, skeletal muscle 1 HPRD>00031_1>Actin alpha 2 HPRD>00032_1>Actin beta HPRD>12329_4>Protein expressed in prostate ovary testis and placenta 2 SwissPROT>ACTA_HUMAN>"Actin, aortic smooth muscle OS=Homo sapiens …
Actin alpha, cardiac muscle	K.YPIEHGIITNWDDMEKIWHHTFYNELR.V	2.56211e+07	2.19772e+07	1.63321e+08	1.55986e+08	7820247	23508918	167751327	237129351	58140649	30612728	155627336	103008605	10902283	11809996	166583392	127819073	0.857779	6.37447	6.08818	0.352034	0.0317428	0.0404578	5	6049633	P68133	ACTA1	cytoplasm cytoskeleton	muscle contraction response to mechanical stimulus apoptosis transport cAMP-mediated signaling intracellular signaling cascade	protein binding	Cardiac muscle contraction Regulation of actin cytoskeleton Focal adhesion Leukocyte transendothelial migration Tight junction Hypertrophic cardiomyopathy (HCM) Adherens junction Pathogenic Escherichia coli infection Arrhythmogenic right ventricular cardiomyopathy (ARVC) Vibrio cholerae infection Viral myocarditis Dilated cardiomyopathy	Manual Assigned Name:Actin alpha, cardiac muscle HPRD>00015_1>Actin alpha, cardiac muscle HPRD>00030_1>Actin alpha, skeletal muscle 1 SwissPROT>ACTC_HUMAN>"Actin, alpha cardiac muscle 1 OS=Homo sapiens GN=ACTC1 PE=1 SV=1" SwissPROT>ACTS_HUMAN>"Actin, alpha skeletal muscle OS=Homo sapiens GN=ACTA1 PE=1 SV=1" IPI>P68133>Actin, alpha skeletal muscle IPI>P68032>Actin, alpha cardiac muscle 1 IPI>Q5T8M…
Actin alpha, cardiac muscle	K.EKLCYVALDFENEM#ATAASSSSLEK.S	2.68711e+07	1.2835e+07	9.84751e+06	5.99134e+06	23350575	17372088	9444259	8059376	31727216	11432214	11786134	4891853	25535405	9700797	8312137	5022803	0.477653	0.366473	0.222966	0.0277836	0.00854383	0.00725795	2	6049633	P62736	ACTA2	cytoplasm cytoskeleton	muscle contraction response to mechanical stimulus regulation of blood pressure apoptosis G-protein coupled receptor protein signaling pathway response to calcium ion transport oxidation reduction signal transduction intracellular signaling cascade	protein binding	Cardiac muscle contraction Vascular smooth muscle contraction Hypertrophic cardiomyopathy (HCM) Dilated cardiomyopathy	Manual Assigned Name:Actin alpha, cardiac muscle HPRD>00015_1>Actin alpha, cardiac muscle HPRD>00016_1>Actin gamma 2, smooth muscle enteric HPRD>00030_1>Actin alpha, skeletal muscle 1 HPRD>00031_1>Actin alpha 2 SwissPROT>ACTA_HUMAN>"Actin, aortic smooth muscle OS=Homo sapiens GN=ACTA2 PE=1 SV=1" SwissPROT>ACTC_HUMAN>"Actin, alpha cardiac muscle 1 OS=Homo sapiens GN=ACTC1 PE=1 SV=1" SwissPROT>ACTH…
Actin alpha, cardiac muscle	R.HQGVMVGMGQKDSYVGDEAQSK.R	437242	3.02994e+06	1.6354e+07	3.09144e+07	361046	5735420	17005456	36681670	592634	324466	25620495	19090282	358047		6435970	36971351	6.92966	37.4025	70.7032	0.207916	0.00764476	0.00326517	3	6049633	P60709	ACTB	cytoplasm cytoskeleton cytosol	muscle contraction response to mechanical stimulus regulation of blood pressure apoptosis axonogenesis response to calcium ion sarcomere organization G-protein coupled receptor protein signaling pathway transport cAMP-mediated signaling protein transport oxidation reduction signal transduction cell growth regulation of ARF GTPase activity intracellular signaling cascade	protein binding	Cardiac muscle contraction Regulation of actin cytoskeleton Vascular smooth muscle contraction Focal adhesion Leukocyte transendothelial migration Tight junction Hypertrophic cardiomyopathy (HCM) Adherens junction Pathogenic Escherichia coli infection Arrhythmogenic right ventricular cardiomyopathy (ARVC) Vibrio cholerae infection Viral myocarditis Dilated cardiomyopathy	Manual Assigned Name:Actin alpha, cardiac muscle HPRD>00015_1>Actin alpha, cardiac muscle HPRD>00016_1>Actin gamma 2, smooth muscle enteric HPRD>00017_1>Actin gamma 1 HPRD>00030_1>Actin alpha, skeletal muscle 1 HPRD>00031_1>Actin alpha 2 HPRD>00032_1>Actin beta SwissPROT>ACTA_HUMAN>"Actin, aortic smooth muscle OS=Homo sapiens GN=ACTA2 PE=1 SV=1" SwissPROT>ACTB_HUMAN>"Actin, cytoplasmic 1 OS=Homo …
Actin alpha, cardiac muscle	R.HQGVMVGMGQKDSYVGDEAQSK.R	1.01414e+06	919901	5.88564e+07	8.99976e+07			43947397	115300044	892312	1166322	103318024	38905668	1135977	673480	29303849	115787168	0.907072	58.0356	88.7424	0.325315	0.0122783	0.0102587	4	6049633	P60709	ACTB	cytoplasm cytoskeleton cytosol	muscle contraction response to mechanical stimulus regulation of blood pressure apoptosis axonogenesis response to calcium ion sarcomere organization G-protein coupled receptor protein signaling pathway transport cAMP-mediated signaling protein transport oxidation reduction signal transduction cell growth regulation of ARF GTPase activity intracellular signaling cascade	protein binding	Cardiac muscle contraction Regulation of actin cytoskeleton Vascular smooth muscle contraction Focal adhesion Leukocyte transendothelial migration Tight junction Hypertrophic cardiomyopathy (HCM) Adherens junction Pathogenic Escherichia coli infection Arrhythmogenic right ventricular cardiomyopathy (ARVC) Vibrio cholerae infection Viral myocarditis Dilated cardiomyopathy	Manual Assigned Name:Actin alpha, cardiac muscle HPRD>00015_1>Actin alpha, cardiac muscle HPRD>00016_1>Actin gamma 2, smooth muscle enteric HPRD>00017_1>Actin gamma 1 HPRD>00030_1>Actin alpha, skeletal muscle 1 HPRD>00031_1>Actin alpha 2 HPRD>00032_1>Actin beta SwissPROT>ACTA_HUMAN>"Actin, aortic smooth muscle OS=Homo sapiens GN=ACTA2 PE=1 SV=1" SwissPROT>ACTB_HUMAN>"Actin, cytoplasmic 1 OS=Homo …
Actin alpha, cardiac muscle	K.YPIEHGIITNWDDMEKIWHHTFYNELR.V	4.2961e+06	4.17255e+06	3.0077e+07	3.68344e+07	548877	2861824	39367853	57794580	10015647	5483279	15091511	25675223	2323780		35771631	27033404	0.971241	7.001	8.57391	0.311678	0.0535175	0.0445077	4	6049633	P68133	ACTA1	cytoplasm cytoskeleton	muscle contraction response to mechanical stimulus apoptosis transport cAMP-mediated signaling intracellular signaling cascade	protein binding	Cardiac muscle contraction Regulation of actin cytoskeleton Focal adhesion Leukocyte transendothelial migration Tight junction Hypertrophic cardiomyopathy (HCM) Adherens junction Pathogenic Escherichia coli infection Arrhythmogenic right ventricular cardiomyopathy (ARVC) Vibrio cholerae infection Viral myocarditis Dilated cardiomyopathy	Manual Assigned Name:Actin alpha, cardiac muscle HPRD>00015_1>Actin alpha, cardiac muscle HPRD>00030_1>Actin alpha, skeletal muscle 1 SwissPROT>ACTC_HUMAN>"Actin, alpha cardiac muscle 1 OS=Homo sapiens GN=ACTC1 PE=1 SV=1" SwissPROT>ACTS_HUMAN>"Actin, alpha skeletal muscle OS=Homo sapiens GN=ACTA1 PE=1 SV=1" IPI>P68133>Actin, alpha skeletal muscle IPI>P68032>Actin, alpha cardiac muscle 1 IPI>Q5T8M…
Actin binding LIM protein 1	R.TLSPTPSAEGYQDVR.D	1.01289e+07	1.07478e+07	4.44321e+06	1.55615e+06	11715511	12374340	3837177	454723	9580413	10062299	4528949	2657573	9090784	9806872	4963499		1.06111	0.438666	0.153634	0.292356	0.00808254	0.0496659	2	206729924	J3QSX6	ABLIM1	cytoplasm actin cytoskeleton soluble fraction intracellular intermediate filament integral to membrane	visual perception positive regulation of transcription from RNA polymerase II promoter cytoskeleton organization	protein binding zinc ion binding actin binding	Axon guidance	Manual Assigned Name:Actin binding LIM protein 1 HPRD>03819_1>Actin binding LIM protein 1 HPRD>03819_3>Actin binding LIM protein 1 HPRD>03819_4>Actin binding LIM protein 1 HPRD>03819_5>Actin binding LIM protein 1 SwissPROT>ABLM1_HUMAN>Isoform 4 of Actin-binding LIM protein 1 OS=Homo sapiens GN=ABLIM1 IPI>J3QSX6> IPI>O14639>Actin-binding LIM protein 1 IPI>Q5JVV3>Actin binding LIM protein 1 IPI>Q5T…
Actin gamma 1	K.QEYDESGPSIVHRK.C	1.35059e+08	1.91575e+08	3.4409e+08	4.06245e+08	95332856	179045357	288252835	503021996	156488303	219886307	499448989	476619184	153356886	175794328	244569313	239094644	1.41845	2.5477	3.0079	0.0884374	0.0366923	0.0304358	4	300681052	P60709	ACTB	cytoplasm membrane cytosol cytoskeleton	axonogenesis regulation of blood pressure response to calcium ion sarcomere organization telomere maintenance protein transport transport cell growth	protein binding	Regulation of actin cytoskeleton Focal adhesion Leukocyte transendothelial migration Tight junction Hypertrophic cardiomyopathy (HCM) Adherens junction Pathogenic Escherichia coli infection Arrhythmogenic right ventricular cardiomyopathy (ARVC) Vibrio cholerae infection Viral myocarditis Dilated cardiomyopathy	Manual Assigned Name:Actin gamma 1 HPRD>00017_1>Actin gamma 1 HPRD>00032_1>Actin beta HPRD>12329_4>Protein expressed in prostate ovary testis and placenta 2 HPRD>18642_1>Actin-like protein SwissPROT>ACTB_HUMAN>"Actin, cytoplasmic 1 OS=Homo sapiens GN=ACTB PE=1 SV=1" SwissPROT>ACTBM_HUMAN>Putative beta-actin-like protein 3 OS=Homo sapiens GN=POTEKP PE=5 SV=1 SwissPROT>ACTG_HUMAN>"Actin, cytoplasmi…
Actin gamma 1	K.QEYDESGPSIVHRK.C	8.53272e+07	1.21337e+08	1.81934e+08	2.36992e+08	62670961	117739782	154095180	260684714	104444764	136167345	263654699	308066690	88865915	110104043	128051530	142223368	1.42202	2.13219	2.77744	0.0768447	0.0536668	0.0331286	3	300681052	P60709	ACTB	cytoplasm membrane cytosol cytoskeleton	axonogenesis regulation of blood pressure response to calcium ion sarcomere organization telomere maintenance protein transport transport cell growth	protein binding	Regulation of actin cytoskeleton Focal adhesion Leukocyte transendothelial migration Tight junction Hypertrophic cardiomyopathy (HCM) Adherens junction Pathogenic Escherichia coli infection Arrhythmogenic right ventricular cardiomyopathy (ARVC) Vibrio cholerae infection Viral myocarditis Dilated cardiomyopathy	Manual Assigned Name:Actin gamma 1 HPRD>00017_1>Actin gamma 1 HPRD>00032_1>Actin beta HPRD>12329_4>Protein expressed in prostate ovary testis and placenta 2 HPRD>18642_1>Actin-like protein SwissPROT>ACTB_HUMAN>"Actin, cytoplasmic 1 OS=Homo sapiens GN=ACTB PE=1 SV=1" SwissPROT>ACTBM_HUMAN>Putative beta-actin-like protein 3 OS=Homo sapiens GN=POTEKP PE=5 SV=1 SwissPROT>ACTG_HUMAN>"Actin, cytoplasmi…
Actin gamma 1	K.QEYDESGPSIVHR.K	1.1272e+10	7.98211e+09	3.96348e+09	2.83367e+09	11920131087	8238204169	3857221343	3017443237	12760050948	7935449389	4665759898	2033172675	9135700887	7772683392	3367462112	3450403288	0.708139	0.351623	0.251391	0.0396275	0.00829656	0.00849856	3	300681052	P60709	ACTB	cytoplasm membrane cytosol cytoskeleton	axonogenesis regulation of blood pressure response to calcium ion sarcomere organization telomere maintenance protein transport transport cell growth	protein binding	Regulation of actin cytoskeleton Focal adhesion Leukocyte transendothelial migration Tight junction Hypertrophic cardiomyopathy (HCM) Adherens junction Pathogenic Escherichia coli infection Arrhythmogenic right ventricular cardiomyopathy (ARVC) Vibrio cholerae infection Viral myocarditis Dilated cardiomyopathy	Manual Assigned Name:Actin gamma 1 HPRD>00017_1>Actin gamma 1 HPRD>00032_1>Actin beta HPRD>12329_4>Protein expressed in prostate ovary testis and placenta 2 HPRD>18642_1>Actin-like protein SwissPROT>ACTB_HUMAN>"Actin, cytoplasmic 1 OS=Homo sapiens GN=ACTB PE=1 SV=1" SwissPROT>ACTBM_HUMAN>Putative beta-actin-like protein 3 OS=Homo sapiens GN=POTEKP PE=5 SV=1 SwissPROT>ACTG_HUMAN>"Actin, cytoplasmi…
Actin gamma 1	K.QEYDESGPSIVHR.K	2.02283e+09	1.1851e+09	5.98235e+08	4.41392e+08	2297086585	1337727255	535606785	373384780	2169995387	1103094729	783487715	455268005	1601406349	1114465531	475611999	495522512	0.58586	0.295742	0.218205	0.0249936	0.010346	0.00488224	2	300681052	P60709	ACTB	cytoplasm membrane cytosol cytoskeleton	axonogenesis regulation of blood pressure response to calcium ion sarcomere organization telomere maintenance protein transport transport cell growth	protein binding	Regulation of actin cytoskeleton Focal adhesion Leukocyte transendothelial migration Tight junction Hypertrophic cardiomyopathy (HCM) Adherens junction Pathogenic Escherichia coli infection Arrhythmogenic right ventricular cardiomyopathy (ARVC) Vibrio cholerae infection Viral myocarditis Dilated cardiomyopathy	Manual Assigned Name:Actin gamma 1 HPRD>00017_1>Actin gamma 1 HPRD>00032_1>Actin beta HPRD>12329_4>Protein expressed in prostate ovary testis and placenta 2 HPRD>18642_1>Actin-like protein SwissPROT>ACTB_HUMAN>"Actin, cytoplasmic 1 OS=Homo sapiens GN=ACTB PE=1 SV=1" SwissPROT>ACTBM_HUMAN>Putative beta-actin-like protein 3 OS=Homo sapiens GN=POTEKP PE=5 SV=1 SwissPROT>ACTG_HUMAN>"Actin, cytoplasmi…
Actin gamma 1	R.GYSFTTTAER.E	2.54644e+09	2.15055e+09	1.77236e+09	5.07644e+08	1683459713	2355825573	1897475338	236687156	3549324592	1669208840	2142422916	724484365	2406548695	2426604824	1277184601	561759642	0.844529	0.696014	0.199354	0.293665	0.169157	0.0243867	2	54036678	P60709	ACTB	cytoplasm cytosol cytoskeleton	axonogenesis response to calcium ion sarcomere organization protein transport transport cell growth	protein binding	Regulation of actin cytoskeleton Focal adhesion Leukocyte transendothelial migration Tight junction Hypertrophic cardiomyopathy (HCM) Adherens junction Pathogenic Escherichia coli infection Arrhythmogenic right ventricular cardiomyopathy (ARVC) Vibrio cholerae infection Viral myocarditis Dilated cardiomyopathy	Manual Assigned Name:Actin gamma 1 HPRD>00017_1>Actin gamma 1 HPRD>00032_1>Actin beta SwissPROT>ACTB_HUMAN>"Actin, cytoplasmic 1 OS=Homo sapiens GN=ACTB PE=1 SV=1" SwissPROT>ACTG_HUMAN>"Actin, cytoplasmic 2 OS=Homo sapiens GN=ACTG1 PE=1 SV=1" IPI>P60709>Actin, cytoplasmic 1 IPI>P63261>Actin, cytoplasmic 2 IPI>I3L3I4> IPI>I3L1U9> IPI>I3L3I0> IPI>I3L4N8> IPI>B4DW52>Uncharacterized protein IPI>B4E33…
Actin gamma 1	R.VAPEEHPVLLTEAPLNPK.A	1.51076e+09	9.99429e+08	6.04028e+08	6.05373e+08	1736096708	1244975022	610702122	635613347	1698842497	927030231	711660070	728354989	1097343868	826281544	489720670	452150888	0.66154	0.399817	0.400707	0.0865791	0.0175875	0.0214356	2	54036678	P60709	ACTB	cytoplasm cytosol cytoskeleton	axonogenesis response to calcium ion sarcomere organization protein transport cell growth	protein binding	Regulation of actin cytoskeleton Focal adhesion Leukocyte transendothelial migration Tight junction Hypertrophic cardiomyopathy (HCM) Adherens junction Pathogenic Escherichia coli infection Arrhythmogenic right ventricular cardiomyopathy (ARVC) Vibrio cholerae infection Viral myocarditis Dilated cardiomyopathy	Manual Assigned Name:Actin gamma 1 HPRD>00017_1>Actin gamma 1 HPRD>00032_1>Actin beta SwissPROT>ACTB_HUMAN>"Actin, cytoplasmic 1 OS=Homo sapiens GN=ACTB PE=1 SV=1" SwissPROT>ACTG_HUMAN>"Actin, cytoplasmic 2 OS=Homo sapiens GN=ACTG1 PE=1 SV=1" IPI>P60709>Actin, cytoplasmic 1 IPI>P63261>Actin, cytoplasmic 2 IPI>G5E9R0> IPI>I3L3I4> IPI>J3KT65> IPI>I3L1U9> IPI>I3L3I0> IPI>I3L3R2> IPI>I3L4N8> IPI>K7EM…
Actin gamma 1	R.KDLYANTVLSGGTTM#YPGIADR.M	8.16181e+07	2.93351e+07	1.36045e+07	1.094e+07	54161135	43240879	10639854	12183468	108100950	28034964	20442914	9217230	82592314	16729540	9730808	11419297	0.359419	0.166685	0.134039	0.0431553	0.0125939	0.00626367	2	54036678	P60709	ACTB	cytoplasm cytosol cytoskeleton	axonogenesis response to calcium ion sarcomere organization protein transport transport cell growth	protein binding	Regulation of actin cytoskeleton Focal adhesion Leukocyte transendothelial migration Tight junction Hypertrophic cardiomyopathy (HCM) Adherens junction Pathogenic Escherichia coli infection Arrhythmogenic right ventricular cardiomyopathy (ARVC) Vibrio cholerae infection Viral myocarditis Dilated cardiomyopathy	Manual Assigned Name:Actin gamma 1 HPRD>00017_1>Actin gamma 1 HPRD>00032_1>Actin beta SwissPROT>ACTB_HUMAN>"Actin, cytoplasmic 1 OS=Homo sapiens GN=ACTB PE=1 SV=1" SwissPROT>ACTG_HUMAN>"Actin, cytoplasmic 2 OS=Homo sapiens GN=ACTG1 PE=1 SV=1" IPI>P60709>Actin, cytoplasmic 1 IPI>P63261>Actin, cytoplasmic 2 IPI>I3L3I4> IPI>B4DW52>Uncharacterized protein IPI>B4E335>Uncharacterized protein IPI>F5GYT4…
Actin gamma 1	R.KDLYANTVLSGGTTMYPGIADR.M	4.10646e+08	2.34197e+08	2.2817e+08	2.48001e+08	530143686	214925474	197526386	252509803	365764267	235317814	299168426	291196708	336029059	252349146	187815802	200296320	0.570315	0.555638	0.603929	0.0309293	0.0491078	0.052724	2	54036678	P60709	ACTB	cytoplasm cytosol cytoskeleton	axonogenesis response to calcium ion sarcomere organization protein transport transport cell growth	protein binding	Regulation of actin cytoskeleton Focal adhesion Leukocyte transendothelial migration Tight junction Hypertrophic cardiomyopathy (HCM) Adherens junction Pathogenic Escherichia coli infection Arrhythmogenic right ventricular cardiomyopathy (ARVC) Vibrio cholerae infection Viral myocarditis Dilated cardiomyopathy	Manual Assigned Name:Actin gamma 1 HPRD>00017_1>Actin gamma 1 HPRD>00032_1>Actin beta SwissPROT>ACTB_HUMAN>"Actin, cytoplasmic 1 OS=Homo sapiens GN=ACTB PE=1 SV=1" SwissPROT>ACTG_HUMAN>"Actin, cytoplasmic 2 OS=Homo sapiens GN=ACTG1 PE=1 SV=1" IPI>P60709>Actin, cytoplasmic 1 IPI>P63261>Actin, cytoplasmic 2 IPI>I3L3I4> IPI>B4DW52>Uncharacterized protein IPI>B4E335>Uncharacterized protein IPI>F5GYT4…
Actin gamma 1	R.TTGIVM#DSGDGVTHTVPIYEGYALPHAILR.L	1.52741e+07	1.23899e+07	1.10068e+07	7.96767e+06	18802811	8889350	8345133	7227819	11332446	14625401	15089374	7510269	15687179	13654806	9585951	9164920	0.811165	0.720618	0.521644	0.215026	0.145207	0.0285048	3	54036678	P60709	ACTB	cytoplasm cytosol cytoskeleton	axonogenesis regulation of blood pressure response to calcium ion sarcomere organization protein transport transport	protein binding	Regulation of actin cytoskeleton Focal adhesion Leukocyte transendothelial migration Tight junction Hypertrophic cardiomyopathy (HCM) Adherens junction Pathogenic Escherichia coli infection Arrhythmogenic right ventricular cardiomyopathy (ARVC) Vibrio cholerae infection Viral myocarditis Dilated cardiomyopathy	Manual Assigned Name:Actin gamma 1 HPRD>00017_1>Actin gamma 1 HPRD>00032_1>Actin beta SwissPROT>ACTB_HUMAN>"Actin, cytoplasmic 1 OS=Homo sapiens GN=ACTB PE=1 SV=1" SwissPROT>ACTG_HUMAN>"Actin, cytoplasmic 2 OS=Homo sapiens GN=ACTG1 PE=1 SV=1" IPI>P60709>Actin, cytoplasmic 1 IPI>P63261>Actin, cytoplasmic 2 IPI>I3L3I4> IPI>I3L1U9> IPI>I3L3I0> IPI>I3L4N8> IPI>B4DW52>Uncharacterized protein IPI>F5GYT…
Actin gamma 1	R.TTGIVMDSGDGVTHTVPIYEGYALPHAILR.L	4.73333e+08	3.31298e+08	1.75383e+08	1.34176e+08	459647633	440373578	163633367	110926429	568593078	313375318	205353601	180822749	391758433	240146516	157161565	110779674	0.699927	0.370527	0.283471	0.10847	0.00874856	0.0104071	3	54036678	P60709	ACTB	cytoplasm cytosol cytoskeleton	axonogenesis regulation of blood pressure response to calcium ion sarcomere organization protein transport transport	protein binding	Regulation of actin cytoskeleton Focal adhesion Leukocyte transendothelial migration Tight junction Hypertrophic cardiomyopathy (HCM) Adherens junction Pathogenic Escherichia coli infection Arrhythmogenic right ventricular cardiomyopathy (ARVC) Vibrio cholerae infection Viral myocarditis Dilated cardiomyopathy	Manual Assigned Name:Actin gamma 1 HPRD>00017_1>Actin gamma 1 HPRD>00032_1>Actin beta SwissPROT>ACTB_HUMAN>"Actin, cytoplasmic 1 OS=Homo sapiens GN=ACTB PE=1 SV=1" SwissPROT>ACTG_HUMAN>"Actin, cytoplasmic 2 OS=Homo sapiens GN=ACTG1 PE=1 SV=1" IPI>P60709>Actin, cytoplasmic 1 IPI>P63261>Actin, cytoplasmic 2 IPI>I3L3I4> IPI>I3L1U9> IPI>I3L3I0> IPI>I3L4N8> IPI>B4DW52>Uncharacterized protein IPI>F5GYT…
Actin gamma 1	K.DLYANTVLSGGTTM#YPGIADR.M	3.78479e+07	1.6152e+07	1.57428e+07	1.95468e+07	35392819	19964061	8086366	14257043	41197277	14020431	27239316	13750861	36953548	14471623	11902732	30632480	0.426762	0.415949	0.516457	0.00907976	0.0528096	0.0539688	2	54036678	P60709	ACTB	cytoplasm cytosol cytoskeleton	axonogenesis response to calcium ion sarcomere organization protein transport transport cell growth	protein binding	Regulation of actin cytoskeleton Focal adhesion Leukocyte transendothelial migration Tight junction Hypertrophic cardiomyopathy (HCM) Adherens junction Pathogenic Escherichia coli infection Arrhythmogenic right ventricular cardiomyopathy (ARVC) Vibrio cholerae infection Viral myocarditis Dilated cardiomyopathy	Manual Assigned Name:Actin gamma 1 HPRD>00017_1>Actin gamma 1 HPRD>00032_1>Actin beta SwissPROT>ACTB_HUMAN>"Actin, cytoplasmic 1 OS=Homo sapiens GN=ACTB PE=1 SV=1" SwissPROT>ACTG_HUMAN>"Actin, cytoplasmic 2 OS=Homo sapiens GN=ACTG1 PE=1 SV=1" IPI>P60709>Actin, cytoplasmic 1 IPI>P63261>Actin, cytoplasmic 2 IPI>I3L3I4> IPI>B4DW52>Uncharacterized protein IPI>B4E335>Uncharacterized protein IPI>F5GYT4…
Actin gamma 1	K.DLYANTVLSGGTTMYPGIADR.M	8.07787e+08	5.7188e+08	6.65749e+06	9.46382e+07	617995153	683670199	4995725	12385783	1051305429	566646623	7770067	12617212	754059313	465324501	7206665	258911597	0.70796	0.00824164	0.117157	0.115152	0.00255575	0.0442064	2	54036678	P60709	ACTB	cytoplasm cytosol cytoskeleton	axonogenesis response to calcium ion sarcomere organization protein transport transport cell growth	protein binding	Regulation of actin cytoskeleton Focal adhesion Leukocyte transendothelial migration Tight junction Hypertrophic cardiomyopathy (HCM) Adherens junction Pathogenic Escherichia coli infection Arrhythmogenic right ventricular cardiomyopathy (ARVC) Vibrio cholerae infection Viral myocarditis Dilated cardiomyopathy	Manual Assigned Name:Actin gamma 1 HPRD>00017_1>Actin gamma 1 HPRD>00032_1>Actin beta SwissPROT>ACTB_HUMAN>"Actin, cytoplasmic 1 OS=Homo sapiens GN=ACTB PE=1 SV=1" SwissPROT>ACTG_HUMAN>"Actin, cytoplasmic 2 OS=Homo sapiens GN=ACTG1 PE=1 SV=1" IPI>P60709>Actin, cytoplasmic 1 IPI>P63261>Actin, cytoplasmic 2 IPI>I3L3I4> IPI>B4DW52>Uncharacterized protein IPI>B4E335>Uncharacterized protein IPI>F5GYT4…
Actin gamma 1	R.CPEALFQPSFLGMESCGIHETTFNSIMK.C	1.10772e+09	6.88211e+08	4.47411e+08	2.37179e+08	1054008946	1014159384	518646075	5509116	1397347717	682221372	332407086	492337968	871804098	368251663	491181195	213690346	0.621286	0.403903	0.214115	0.123509	0.0197398	0.106116	3	54036678	P60709	ACTB	cytoplasm cytosol cytoskeleton	axonogenesis response to calcium ion sarcomere organization protein transport transport cell growth	protein binding	Regulation of actin cytoskeleton Focal adhesion Leukocyte transendothelial migration Tight junction Hypertrophic cardiomyopathy (HCM) Adherens junction Pathogenic Escherichia coli infection Arrhythmogenic right ventricular cardiomyopathy (ARVC) Vibrio cholerae infection Viral myocarditis Dilated cardiomyopathy	Manual Assigned Name:Actin gamma 1 HPRD>00017_1>Actin gamma 1 HPRD>00032_1>Actin beta SwissPROT>ACTB_HUMAN>"Actin, cytoplasmic 1 OS=Homo sapiens GN=ACTB PE=1 SV=1" SwissPROT>ACTG_HUMAN>"Actin, cytoplasmic 2 OS=Homo sapiens GN=ACTG1 PE=1 SV=1" IPI>P60709>Actin, cytoplasmic 1 IPI>P63261>Actin, cytoplasmic 2 IPI>I3L3I4> IPI>B4DW52>Uncharacterized protein IPI>B4E335>Uncharacterized protein IPI>F5GYT4…
Actin gamma 1	R.CPEALFQPSFLGMESCGIHETTFNSIMK.C	1.03842e+09	7.05358e+08	3.47736e+08	2.46399e+08	972074319	1005021988	422517604	324144279	1260492360	716652255	268964694	258007160	882682133	394399336	351726369	157046839	0.679263	0.334872	0.237284	0.13866	0.0104726	0.0115379	4	54036678	P60709	ACTB	cytoplasm cytosol cytoskeleton	axonogenesis response to calcium ion sarcomere organization protein transport transport cell growth	protein binding	Regulation of actin cytoskeleton Focal adhesion Leukocyte transendothelial migration Tight junction Hypertrophic cardiomyopathy (HCM) Adherens junction Pathogenic Escherichia coli infection Arrhythmogenic right ventricular cardiomyopathy (ARVC) Vibrio cholerae infection Viral myocarditis Dilated cardiomyopathy	Manual Assigned Name:Actin gamma 1 HPRD>00017_1>Actin gamma 1 HPRD>00032_1>Actin beta SwissPROT>ACTB_HUMAN>"Actin, cytoplasmic 1 OS=Homo sapiens GN=ACTB PE=1 SV=1" SwissPROT>ACTG_HUMAN>"Actin, cytoplasmic 2 OS=Homo sapiens GN=ACTG1 PE=1 SV=1" IPI>P60709>Actin, cytoplasmic 1 IPI>P63261>Actin, cytoplasmic 2 IPI>I3L3I4> IPI>B4DW52>Uncharacterized protein IPI>B4E335>Uncharacterized protein IPI>F5GYT4…
Actin gamma 1	R.CPEALFQPSFLGMESCGIHETTFNSIMK.C	2.96129e+07	1.834e+07	1.02449e+07	1.0396e+07	25228044	30757789	13955228	12154232	41206424	17210065	6432389	15516376	22404290	7052043	10347171	3517473	0.619323	0.345961	0.351064	0.16511	0.0311778	0.0700616	2	54036678	P60709	ACTB	cytoplasm cytosol cytoskeleton	axonogenesis response to calcium ion sarcomere organization protein transport transport cell growth	protein binding	Regulation of actin cytoskeleton Focal adhesion Leukocyte transendothelial migration Tight junction Hypertrophic cardiomyopathy (HCM) Adherens junction Pathogenic Escherichia coli infection Arrhythmogenic right ventricular cardiomyopathy (ARVC) Vibrio cholerae infection Viral myocarditis Dilated cardiomyopathy	Manual Assigned Name:Actin gamma 1 HPRD>00017_1>Actin gamma 1 HPRD>00032_1>Actin beta SwissPROT>ACTB_HUMAN>"Actin, cytoplasmic 1 OS=Homo sapiens GN=ACTB PE=1 SV=1" SwissPROT>ACTG_HUMAN>"Actin, cytoplasmic 2 OS=Homo sapiens GN=ACTG1 PE=1 SV=1" IPI>P60709>Actin, cytoplasmic 1 IPI>P63261>Actin, cytoplasmic 2 IPI>I3L3I4> IPI>B4DW52>Uncharacterized protein IPI>B4E335>Uncharacterized protein IPI>F5GYT4…
Actin gamma 1	K.EKLCYVALDFEQEMATAASSSSLEK.S	3.12333e+08	2.14559e+08	1.09456e+08	8.9577e+07	281669745	248408571	124339653	119666819	338010738	218164532	105685670	65736113	317319122	177102868	98343317	83328016	0.686954	0.350447	0.286799	0.0359729	0.00433939	0.00925623	4	54036678	P60709	ACTB	cytoplasm membrane cytosol cytoskeleton	axonogenesis response to calcium ion sarcomere organization telomere maintenance protein transport transport cell growth	protein binding	Regulation of actin cytoskeleton Focal adhesion Leukocyte transendothelial migration Tight junction Hypertrophic cardiomyopathy (HCM) Adherens junction Pathogenic Escherichia coli infection Arrhythmogenic right ventricular cardiomyopathy (ARVC) Vibrio cholerae infection Viral myocarditis Dilated cardiomyopathy	Manual Assigned Name:Actin gamma 1 HPRD>00017_1>Actin gamma 1 HPRD>00032_1>Actin beta HPRD>12329_4>Protein expressed in prostate ovary testis and placenta 2 SwissPROT>ACTB_HUMAN>"Actin, cytoplasmic 1 OS=Homo sapiens GN=ACTB PE=1 SV=1" SwissPROT>ACTG_HUMAN>"Actin, cytoplasmic 2 OS=Homo sapiens GN=ACTG1 PE=1 SV=1" IPI>P60709>Actin, cytoplasmic 1 IPI>P63261>Actin, cytoplasmic 2 IPI>Q6S8J3>POTE ankyr…
Actin gamma 1	K.EKLCYVALDFEQEMATAASSSSLEK.S	4.06877e+08	2.56213e+08	1.94423e+08	1.119e+08	342215225	299522537	182171710	195957480	504718403	251988437	219894881	2543818	373696351	217128303	181202484	137198944	0.629707	0.477843	0.275022	0.0447189	0.014387	0.126098	3	54036678	P60709	ACTB	cytoplasm membrane cytosol cytoskeleton	axonogenesis response to calcium ion sarcomere organization telomere maintenance protein transport transport cell growth	protein binding	Regulation of actin cytoskeleton Focal adhesion Leukocyte transendothelial migration Tight junction Hypertrophic cardiomyopathy (HCM) Adherens junction Pathogenic Escherichia coli infection Arrhythmogenic right ventricular cardiomyopathy (ARVC) Vibrio cholerae infection Viral myocarditis Dilated cardiomyopathy	Manual Assigned Name:Actin gamma 1 HPRD>00017_1>Actin gamma 1 HPRD>00032_1>Actin beta HPRD>12329_4>Protein expressed in prostate ovary testis and placenta 2 SwissPROT>ACTB_HUMAN>"Actin, cytoplasmic 1 OS=Homo sapiens GN=ACTB PE=1 SV=1" SwissPROT>ACTG_HUMAN>"Actin, cytoplasmic 2 OS=Homo sapiens GN=ACTG1 PE=1 SV=1" IPI>P60709>Actin, cytoplasmic 1 IPI>P63261>Actin, cytoplasmic 2 IPI>Q6S8J3>POTE ankyr…
Actin gamma 1	K.EKLCYVALDFEQEMATAASSSSLEK.S	2.50097e+07	1.15542e+07	7.89135e+06	7.73038e+06	21479629	12214445	8015911	9260072	32174637	14493646	8662135	8524903	21374977	7954635	6996008	5406167	0.46199	0.315531	0.309095	0.0342581	0.00808254	0.0141833	2	54036678	P60709	ACTB	cytoplasm membrane cytosol cytoskeleton	axonogenesis response to calcium ion sarcomere organization telomere maintenance protein transport transport cell growth	protein binding	Regulation of actin cytoskeleton Focal adhesion Leukocyte transendothelial migration Tight junction Hypertrophic cardiomyopathy (HCM) Adherens junction Pathogenic Escherichia coli infection Arrhythmogenic right ventricular cardiomyopathy (ARVC) Vibrio cholerae infection Viral myocarditis Dilated cardiomyopathy	Manual Assigned Name:Actin gamma 1 HPRD>00017_1>Actin gamma 1 HPRD>00032_1>Actin beta HPRD>12329_4>Protein expressed in prostate ovary testis and placenta 2 SwissPROT>ACTB_HUMAN>"Actin, cytoplasmic 1 OS=Homo sapiens GN=ACTB PE=1 SV=1" SwissPROT>ACTG_HUMAN>"Actin, cytoplasmic 2 OS=Homo sapiens GN=ACTG1 PE=1 SV=1" IPI>P60709>Actin, cytoplasmic 1 IPI>P63261>Actin, cytoplasmic 2 IPI>Q6S8J3>POTE ankyr…
Actin gamma 1	R.KDLYANTVLSGGTTM#YPGIADR.M	5.56774e+08	2.67819e+08	1.0806e+08	1.63386e+08	634080640	195928430	44537397	209961653	535245723	305798400	275453979	118702054	500996921	301729125	4187350	161492911	0.481018	0.194081	0.29345	0.019875	0.0792619	0.00932571	3	54036678	P60709	ACTB	cytoplasm cytosol cytoskeleton	axonogenesis response to calcium ion sarcomere organization protein transport transport cell growth	protein binding	Regulation of actin cytoskeleton Focal adhesion Leukocyte transendothelial migration Tight junction Hypertrophic cardiomyopathy (HCM) Adherens junction Pathogenic Escherichia coli infection Arrhythmogenic right ventricular cardiomyopathy (ARVC) Vibrio cholerae infection Viral myocarditis Dilated cardiomyopathy	Manual Assigned Name:Actin gamma 1 HPRD>00017_1>Actin gamma 1 HPRD>00032_1>Actin beta SwissPROT>ACTB_HUMAN>"Actin, cytoplasmic 1 OS=Homo sapiens GN=ACTB PE=1 SV=1" SwissPROT>ACTG_HUMAN>"Actin, cytoplasmic 2 OS=Homo sapiens GN=ACTG1 PE=1 SV=1" IPI>P60709>Actin, cytoplasmic 1 IPI>P63261>Actin, cytoplasmic 2 IPI>I3L3I4> IPI>B4DW52>Uncharacterized protein IPI>B4E335>Uncharacterized protein IPI>F5GYT4…
Actin gamma 1	R.TTGIVMDSGDGVTHTVPIYEGYALPHAILR.L	2.88589e+08	3.05755e+08	1.01163e+08	7.82967e+07	194177172	349007349	150721075	86929947	402774571	306342719	6797721	66848880	268814954	261916137	145969089	81111346	1.05948	0.350542	0.271309	0.320342	0.132819	0.0135408	5	54036678	P60709	ACTB	cytoplasm cytosol cytoskeleton	axonogenesis regulation of blood pressure response to calcium ion sarcomere organization protein transport transport	protein binding	Regulation of actin cytoskeleton Focal adhesion Leukocyte transendothelial migration Tight junction Hypertrophic cardiomyopathy (HCM) Adherens junction Pathogenic Escherichia coli infection Arrhythmogenic right ventricular cardiomyopathy (ARVC) Vibrio cholerae infection Viral myocarditis Dilated cardiomyopathy	Manual Assigned Name:Actin gamma 1 HPRD>00017_1>Actin gamma 1 HPRD>00032_1>Actin beta SwissPROT>ACTB_HUMAN>"Actin, cytoplasmic 1 OS=Homo sapiens GN=ACTB PE=1 SV=1" SwissPROT>ACTG_HUMAN>"Actin, cytoplasmic 2 OS=Homo sapiens GN=ACTG1 PE=1 SV=1" IPI>P60709>Actin, cytoplasmic 1 IPI>P63261>Actin, cytoplasmic 2 IPI>I3L3I4> IPI>I3L1U9> IPI>I3L3I0> IPI>I3L4N8> IPI>B4DW52>Uncharacterized protein IPI>F5GYT…
Actin gamma 1	R.FRCPEALFQPSFLGMESCGIHETTFNSIMK.C	3.83619e+07	2.67444e+07	1.45657e+08	2.50061e+08	7443865	24032262	165807510	381601318	72631083	42555571	128798304	239729482	35010725	13645320	142364395	128853581	0.69716	3.79691	6.51849	0.377169	0.0645374	0.0494041	4	54036678	P60709	ACTB	cytoplasm cytosol cytoskeleton	axonogenesis response to calcium ion sarcomere organization protein transport transport cell growth	protein binding	Regulation of actin cytoskeleton Focal adhesion Leukocyte transendothelial migration Tight junction Hypertrophic cardiomyopathy (HCM) Adherens junction Pathogenic Escherichia coli infection Arrhythmogenic right ventricular cardiomyopathy (ARVC) Vibrio cholerae infection Viral myocarditis Dilated cardiomyopathy	Manual Assigned Name:Actin gamma 1 HPRD>00017_1>Actin gamma 1 HPRD>00032_1>Actin beta SwissPROT>ACTB_HUMAN>"Actin, cytoplasmic 1 OS=Homo sapiens GN=ACTB PE=1 SV=1" SwissPROT>ACTG_HUMAN>"Actin, cytoplasmic 2 OS=Homo sapiens GN=ACTG1 PE=1 SV=1" IPI>P60709>Actin, cytoplasmic 1 IPI>P63261>Actin, cytoplasmic 2 IPI>I3L3I4> IPI>B4DW52>Uncharacterized protein IPI>B4E335>Uncharacterized protein IPI>F5GYT4…
Actin gamma 1	R.CPEALFQPSFLGMESCGIHETTFNSIMK.C	4.30358e+07	3.15261e+07	7.73594e+06	5.49048e+06	33831285	48599859	12129052	8240306	54548301	33712673	4197846	4864229	40727774	12265813	6880927	3366919	0.732556	0.179756	0.12758	0.210029	0.0151005	0.00897	5	54036678	P60709	ACTB	cytoplasm cytosol cytoskeleton	axonogenesis response to calcium ion sarcomere organization protein transport transport cell growth	protein binding	Regulation of actin cytoskeleton Focal adhesion Leukocyte transendothelial migration Tight junction Hypertrophic cardiomyopathy (HCM) Adherens junction Pathogenic Escherichia coli infection Arrhythmogenic right ventricular cardiomyopathy (ARVC) Vibrio cholerae infection Viral myocarditis Dilated cardiomyopathy	Manual Assigned Name:Actin gamma 1 HPRD>00017_1>Actin gamma 1 HPRD>00032_1>Actin beta SwissPROT>ACTB_HUMAN>"Actin, cytoplasmic 1 OS=Homo sapiens GN=ACTB PE=1 SV=1" SwissPROT>ACTG_HUMAN>"Actin, cytoplasmic 2 OS=Homo sapiens GN=ACTG1 PE=1 SV=1" IPI>P60709>Actin, cytoplasmic 1 IPI>P63261>Actin, cytoplasmic 2 IPI>I3L3I4> IPI>B4DW52>Uncharacterized protein IPI>B4E335>Uncharacterized protein IPI>F5GYT4…
Actin gamma 1	K.LCYVALDFEQEM#ATAASSSSLEK.S	9.63997e+06	1.56114e+06	221989	342095	4806848	949759	147127		6373101	1068020	324772	337328	17739970	2665638	194070	346862	0.161944	0.023028	0.0354871	0.0353287	0.00758034	0.0181822	2	54036678	P60709	ACTB	cytoplasm membrane cytosol cytoskeleton	axonogenesis response to calcium ion sarcomere organization telomere maintenance protein transport transport cell growth	protein binding	Regulation of actin cytoskeleton Focal adhesion Leukocyte transendothelial migration Tight junction Hypertrophic cardiomyopathy (HCM) Adherens junction Pathogenic Escherichia coli infection Arrhythmogenic right ventricular cardiomyopathy (ARVC) Vibrio cholerae infection Viral myocarditis Dilated cardiomyopathy	Manual Assigned Name:Actin gamma 1 HPRD>00017_1>Actin gamma 1 HPRD>00032_1>Actin beta HPRD>12329_4>Protein expressed in prostate ovary testis and placenta 2 SwissPROT>ACTB_HUMAN>"Actin, cytoplasmic 1 OS=Homo sapiens GN=ACTB PE=1 SV=1" SwissPROT>ACTG_HUMAN>"Actin, cytoplasmic 2 OS=Homo sapiens GN=ACTG1 PE=1 SV=1" IPI>P60709>Actin, cytoplasmic 1 IPI>P63261>Actin, cytoplasmic 2 IPI>Q6S8J3>POTE ankyr…
Actin gamma 1	R.TTGIVMDSGDGVTHTVPIYEGYALPHAILR.L	1.7416e+09	1.54765e+09	1.10119e+09	6.33488e+08	1753427537	1781424948	1033402210	633305048	1958885238	1497055706	1256819540	608524165	1512486955	1364460216	1013347180	658636233	0.888635	0.632286	0.363739	0.196193	0.0207728	0.00404656	4	54036678	P60709	ACTB	cytoplasm cytosol cytoskeleton	axonogenesis regulation of blood pressure response to calcium ion sarcomere organization protein transport transport	protein binding	Regulation of actin cytoskeleton Focal adhesion Leukocyte transendothelial migration Tight junction Hypertrophic cardiomyopathy (HCM) Adherens junction Pathogenic Escherichia coli infection Arrhythmogenic right ventricular cardiomyopathy (ARVC) Vibrio cholerae infection Viral myocarditis Dilated cardiomyopathy	Manual Assigned Name:Actin gamma 1 HPRD>00017_1>Actin gamma 1 HPRD>00032_1>Actin beta SwissPROT>ACTB_HUMAN>"Actin, cytoplasmic 1 OS=Homo sapiens GN=ACTB PE=1 SV=1" SwissPROT>ACTG_HUMAN>"Actin, cytoplasmic 2 OS=Homo sapiens GN=ACTG1 PE=1 SV=1" IPI>P60709>Actin, cytoplasmic 1 IPI>P63261>Actin, cytoplasmic 2 IPI>I3L3I4> IPI>I3L1U9> IPI>I3L3I0> IPI>I3L4N8> IPI>B4DW52>Uncharacterized protein IPI>F5GYT…
Actin gamma 1	R.CPEALFQPSFLGM#ESCGIHETTFNSIMK.C	2.49335e+08	2.40297e+08	1.80407e+08	1.08055e+08	241395746	308895495	146182199	143001387	257024753	226772292	259692935	72920101	249584142	185222017	135346293	108244811	0.96375	0.723554	0.433375	0.325859	0.112165	0.0212848	3	54036678	P60709	ACTB	cytoplasm cytosol cytoskeleton	axonogenesis response to calcium ion sarcomere organization protein transport transport cell growth	protein binding	Regulation of actin cytoskeleton Focal adhesion Leukocyte transendothelial migration Tight junction Hypertrophic cardiomyopathy (HCM) Adherens junction Pathogenic Escherichia coli infection Arrhythmogenic right ventricular cardiomyopathy (ARVC) Vibrio cholerae infection Viral myocarditis Dilated cardiomyopathy	Manual Assigned Name:Actin gamma 1 HPRD>00017_1>Actin gamma 1 HPRD>00032_1>Actin beta SwissPROT>ACTB_HUMAN>"Actin, cytoplasmic 1 OS=Homo sapiens GN=ACTB PE=1 SV=1" SwissPROT>ACTG_HUMAN>"Actin, cytoplasmic 2 OS=Homo sapiens GN=ACTG1 PE=1 SV=1" IPI>P60709>Actin, cytoplasmic 1 IPI>P63261>Actin, cytoplasmic 2 IPI>I3L3I4> IPI>B4DW52>Uncharacterized protein IPI>B4E335>Uncharacterized protein IPI>F5GYT4…
Actin gamma 1	R.FRCPEALFQPSFLGM#ESCGIHETTFNSIMK.C	8.34783e+07	7.25859e+07	2.30289e+08	2.0048e+08	60757881	103418271	122273385	191739704	105390573	50303770	341932920	126370104	84286475	64035696	226661647	283330585	0.869518	2.75867	2.40158	0.283375	0.0518776	0.0460972	4	54036678	P60709	ACTB	cytoplasm cytosol cytoskeleton	axonogenesis response to calcium ion sarcomere organization protein transport transport cell growth	protein binding	Regulation of actin cytoskeleton Focal adhesion Leukocyte transendothelial migration Tight junction Hypertrophic cardiomyopathy (HCM) Adherens junction Pathogenic Escherichia coli infection Arrhythmogenic right ventricular cardiomyopathy (ARVC) Vibrio cholerae infection Viral myocarditis Dilated cardiomyopathy	Manual Assigned Name:Actin gamma 1 HPRD>00017_1>Actin gamma 1 HPRD>00032_1>Actin beta SwissPROT>ACTB_HUMAN>"Actin, cytoplasmic 1 OS=Homo sapiens GN=ACTB PE=1 SV=1" SwissPROT>ACTG_HUMAN>"Actin, cytoplasmic 2 OS=Homo sapiens GN=ACTG1 PE=1 SV=1" IPI>P60709>Actin, cytoplasmic 1 IPI>P63261>Actin, cytoplasmic 2 IPI>I3L3I4> IPI>B4DW52>Uncharacterized protein IPI>B4E335>Uncharacterized protein IPI>F5GYT4…
Actin gamma 1	R.FRCPEALFQPSFLGMESCGIHETTFNSIMK.C	1.81064e+07	1.65362e+07	4.26386e+07	7.11548e+07	8253626	16609728	58893847	110942299	25903851	20526665	27882447	64934753	20161779	12472225	41139386	37587416	0.913279	2.35489	3.92981	0.399864	0.0781665	0.0474123	5	54036678	P60709	ACTB	cytoplasm cytosol cytoskeleton	axonogenesis response to calcium ion sarcomere organization protein transport transport cell growth	protein binding	Regulation of actin cytoskeleton Focal adhesion Leukocyte transendothelial migration Tight junction Hypertrophic cardiomyopathy (HCM) Adherens junction Pathogenic Escherichia coli infection Arrhythmogenic right ventricular cardiomyopathy (ARVC) Vibrio cholerae infection Viral myocarditis Dilated cardiomyopathy	Manual Assigned Name:Actin gamma 1 HPRD>00017_1>Actin gamma 1 HPRD>00032_1>Actin beta SwissPROT>ACTB_HUMAN>"Actin, cytoplasmic 1 OS=Homo sapiens GN=ACTB PE=1 SV=1" SwissPROT>ACTG_HUMAN>"Actin, cytoplasmic 2 OS=Homo sapiens GN=ACTG1 PE=1 SV=1" IPI>P60709>Actin, cytoplasmic 1 IPI>P63261>Actin, cytoplasmic 2 IPI>I3L3I4> IPI>B4DW52>Uncharacterized protein IPI>B4E335>Uncharacterized protein IPI>F5GYT4…
Actin gamma 1	K.YPIEHGIVTNWDDM#EKIWHHTFYNELR.V	5.7944e+07	5.31381e+07	3.31097e+08	3.22654e+08	22652528	61774229	360348493	482653762	123363230	86060814	292358534	213637097	27816175	11579307	340585235	271672476	0.91706	5.7141	5.56839	0.384814	0.0290297	0.0373097	5	54036678	P60709	ACTB	cytoplasm cytoskeleton cytosol	DNA repair axonogenesis response to calcium ion sarcomere organization transport protein transport cell growth	protein binding	Regulation of actin cytoskeleton Focal adhesion Leukocyte transendothelial migration Tight junction Hypertrophic cardiomyopathy (HCM) Adherens junction Pathogenic Escherichia coli infection Arrhythmogenic right ventricular cardiomyopathy (ARVC) Vibrio cholerae infection Viral myocarditis Dilated cardiomyopathy	Manual Assigned Name:Actin gamma 1 HPRD>00017_1>Actin gamma 1 HPRD>00032_1>Actin beta SwissPROT>ACTB_HUMAN>"Actin, cytoplasmic 1 OS=Homo sapiens GN=ACTB PE=1 SV=1" SwissPROT>ACTG_HUMAN>"Actin, cytoplasmic 2 OS=Homo sapiens GN=ACTG1 PE=1 SV=1" IPI>P60709>Actin, cytoplasmic 1 IPI>P63261>Actin, cytoplasmic 2 IPI>G5E9R0> IPI>I3L3I4> IPI>J3KT65> IPI>I3L1U9> IPI>I3L3I0> IPI>I3L3R2> IPI>I3L4N8> IPI>K7EM…
Actin gamma 1	R.FRCPEALFQPSFLGMESCGIHETTFNSIMK.C	2.19528e+06	925635	1.49957e+07	2.69772e+07	534670	876161	16988056	38681875	4536412	1617338	14615254	30481631	1514755	283405	13383914	11768099	0.421648	6.8309	12.2887	0.225088	0.0314646	0.0286136	3	54036678	P60709	ACTB	cytoplasm cytosol cytoskeleton	axonogenesis response to calcium ion sarcomere organization protein transport transport cell growth	protein binding	Regulation of actin cytoskeleton Focal adhesion Leukocyte transendothelial migration Tight junction Hypertrophic cardiomyopathy (HCM) Adherens junction Pathogenic Escherichia coli infection Arrhythmogenic right ventricular cardiomyopathy (ARVC) Vibrio cholerae infection Viral myocarditis Dilated cardiomyopathy	Manual Assigned Name:Actin gamma 1 HPRD>00017_1>Actin gamma 1 HPRD>00032_1>Actin beta SwissPROT>ACTB_HUMAN>"Actin, cytoplasmic 1 OS=Homo sapiens GN=ACTB PE=1 SV=1" SwissPROT>ACTG_HUMAN>"Actin, cytoplasmic 2 OS=Homo sapiens GN=ACTG1 PE=1 SV=1" IPI>P60709>Actin, cytoplasmic 1 IPI>P63261>Actin, cytoplasmic 2 IPI>I3L3I4> IPI>B4DW52>Uncharacterized protein IPI>B4E335>Uncharacterized protein IPI>F5GYT4…
Actin gamma 1	R.CPEALFQPSFLGM#ESCGIHETTFNSIMK.C	2.37849e+08	2.86972e+08	1.70392e+08	9.96603e+07	220248061	322622950	153491389	125428277	279330891	306463224	228776369	52896988	213967629	231830725	128907870	120655518	1.20653	0.716387	0.419007	0.153933	0.104096	0.0413718	4	54036678	P60709	ACTB	cytoplasm cytosol cytoskeleton	axonogenesis response to calcium ion sarcomere organization protein transport transport cell growth	protein binding	Regulation of actin cytoskeleton Focal adhesion Leukocyte transendothelial migration Tight junction Hypertrophic cardiomyopathy (HCM) Adherens junction Pathogenic Escherichia coli infection Arrhythmogenic right ventricular cardiomyopathy (ARVC) Vibrio cholerae infection Viral myocarditis Dilated cardiomyopathy	Manual Assigned Name:Actin gamma 1 HPRD>00017_1>Actin gamma 1 HPRD>00032_1>Actin beta SwissPROT>ACTB_HUMAN>"Actin, cytoplasmic 1 OS=Homo sapiens GN=ACTB PE=1 SV=1" SwissPROT>ACTG_HUMAN>"Actin, cytoplasmic 2 OS=Homo sapiens GN=ACTG1 PE=1 SV=1" IPI>P60709>Actin, cytoplasmic 1 IPI>P63261>Actin, cytoplasmic 2 IPI>I3L3I4> IPI>B4DW52>Uncharacterized protein IPI>B4E335>Uncharacterized protein IPI>F5GYT4…
Actin gamma 1	R.DIKEKLCYVALDFEQEMATAASSSSLEK.S	880472	1.99167e+06	7.42129e+06	7.5292e+06	807655	559889	10951140	12367946	1452760	4991053	7747095	5766295	381001	424057	3565631	4453353	2.26204	8.42876	8.55132	0.329828	0.0232457	0.0214379	4	54036678	P60709	ACTB	cytoplasm membrane cytosol cytoskeleton	axonogenesis response to calcium ion sarcomere organization telomere maintenance protein transport transport cell growth	protein binding	Regulation of actin cytoskeleton Focal adhesion Leukocyte transendothelial migration Tight junction Hypertrophic cardiomyopathy (HCM) Adherens junction Pathogenic Escherichia coli infection Arrhythmogenic right ventricular cardiomyopathy (ARVC) Vibrio cholerae infection Viral myocarditis Dilated cardiomyopathy	Manual Assigned Name:Actin gamma 1 HPRD>00017_1>Actin gamma 1 HPRD>00032_1>Actin beta HPRD>12329_4>Protein expressed in prostate ovary testis and placenta 2 SwissPROT>ACTB_HUMAN>"Actin, cytoplasmic 1 OS=Homo sapiens GN=ACTB PE=1 SV=1" SwissPROT>ACTG_HUMAN>"Actin, cytoplasmic 2 OS=Homo sapiens GN=ACTG1 PE=1 SV=1" IPI>P60709>Actin, cytoplasmic 1 IPI>P63261>Actin, cytoplasmic 2 IPI>Q6S8J3>POTE ankyr…
Actin related protein 1A	R.TLFSNIVLSGGSTLFK.G	5.35355e+07	1.48773e+07	7.75314e+06	5.98482e+06	68429156	20242301	8389009	8383957	49544563	13811955	9443000	4374528	42632729	10577525	5427406	5195967	0.277895	0.144822	0.111792	0.013964	0.00645533	0.00609303	2	47117651	P61163	ACTR1A	cytoplasm cytoskeleton	vesicle-mediated transport response to mechanical stimulus protein folding regulation of transcription, DNA-dependent	protein binding		Manual Assigned Name:Actin related protein 1A HPRD>05507_1>Actin related protein 1A SwissPROT>ACTZ_HUMAN>Alpha-centractin OS=Homo sapiens GN=ACTR1A PE=1 SV=1 IPI>P61163>Alpha-centractin IPI>B4DXP9>Uncharacterized protein IPI>F5H3I4>Uncharacterized protein NCBI>47117651>Alpha-centractin (Centractin) (Centrosome-associated actin homolog) (Actin-RPV) (ARP1) NCBI>119570070>ARP1 actin-related protein …
Actin related protein 1A	R.TLFSNIVLSGGSTLFK.G	5.02846e+07	1.59865e+07	7.52294e+06	2.82539e+06	65635390	17344608	6155937	1027131	41408873	14656534	11034036	3656310	43809623	15958273	5378845	3792729	0.31792	0.149607	0.0561879	0.00853983	0.00863253	0.0101452	3	47117651	P61163	ACTR1A	cytoplasm cytoskeleton	vesicle-mediated transport response to mechanical stimulus protein folding regulation of transcription, DNA-dependent	protein binding		Manual Assigned Name:Actin related protein 1A HPRD>05507_1>Actin related protein 1A SwissPROT>ACTZ_HUMAN>Alpha-centractin OS=Homo sapiens GN=ACTR1A PE=1 SV=1 IPI>P61163>Alpha-centractin IPI>B4DXP9>Uncharacterized protein IPI>F5H3I4>Uncharacterized protein NCBI>47117651>Alpha-centractin (Centractin) (Centrosome-associated actin homolog) (Actin-RPV) (ARP1) NCBI>119570070>ARP1 actin-related protein …
Actin related protein 1B	R.TLFANIVLSGGSTLFK.G	1.35481e+07	5.86679e+06	4.87777e+06	4.28002e+06	17580627	8735211	4222380	3377890	14930113	6512292	7809597	3715381	8133481	2352869	2601331	5746782	0.433035	0.360034	0.315913	0.0942776	0.0557848	0.0268945	2	1168333	P42025	ACTR1B	cytoplasm	muscle contraction	protein binding		Manual Assigned Name:Actin related protein 1B HPRD>05508_1>Actin related protein 1B SwissPROT>ACTY_HUMAN>Beta-centractin OS=Homo sapiens GN=ACTR1B PE=1 SV=1 IPI>P42025>Beta-centractin NCBI>1168333>Beta-centractin (Actin-related protein 1B) (ARP1B) NCBI>119622329>ARP1 actin-related protein 1 homolog B, centractin beta (yeast), isoform CRA_b [Homo sapiens] NCBI>14603262>ARP1 (actin-related protein …
Actin related protein 2/3 complex subunit 2, 34kDa	K.DSIVHQAGMLK.R	3.43215e+07	2.22512e+07	2.66012e+07	3.5035e+07	36291594	23488408	25905594	33246849	40208102	24036739	28951385	47451118	26464886	19228540	24946720	24407052	0.648317	0.77506	1.02079	0.0482403	0.109892	0.4013	2	3121764	O15144	ARPC2	cytoplasm cytoskeleton	cell motion regulation of actin filament polymerization	protein binding	Fc gamma R-mediated phagocytosis Regulation of actin cytoskeleton Pathogenic Escherichia coli infection	Manual Assigned Name:Actin related protein 2/3 complex subunit 2, 34kDa HPRD>10367_1>Actin related protein 2/3 complex subunit 2, 34kDa HPRD>10367_2>Actin related protein 2/3 complex subunit 2, 34kDa SwissPROT>ARPC2_HUMAN>Actin-related protein 2/3 complex subunit 2 OS=Homo sapiens GN=ARPC2 PE=1 SV=1 IPI>O15144>Actin-related protein 2/3 complex subunit 2 IPI>E7EWG5>Uncharacterized protein NCBI>312…
Actin related protein 2/3 complex subunit 2, 34kDa	K.ELQAHGADELLK.R	2.95504e+08	1.12286e+08	1.27842e+08	1.0737e+08	345842724	132725002	119689325	101229681	303539933	28162053	134466806	112702973	237129817	175970766	129369638	108177682	0.379981	0.432623	0.363346	0.0881437	0.00900364	0.00658671	2	3121764	O15144	ARPC2	cytoplasm cytoskeleton	cell motion regulation of actin filament polymerization	protein binding	Fc gamma R-mediated phagocytosis Regulation of actin cytoskeleton Pathogenic Escherichia coli infection	Manual Assigned Name:Actin related protein 2/3 complex subunit 2, 34kDa HPRD>10367_1>Actin related protein 2/3 complex subunit 2, 34kDa HPRD>10367_2>Actin related protein 2/3 complex subunit 2, 34kDa SwissPROT>ARPC2_HUMAN>Actin-related protein 2/3 complex subunit 2 OS=Homo sapiens GN=ARPC2 PE=1 SV=1 IPI>O15144>Actin-related protein 2/3 complex subunit 2 IPI>G5E9J0> IPI>C9JTV5>Uncharacterized prot…
Actin related protein 2/3 complex subunit 2, 34kDa	R.IIEETLALK.F	1.04301e+08	9.59069e+07	1.13135e+08	4.03816e+07	117429117	98819505	114548119	43944711	118309067	98241142	149285740	42478916	77163351	90660034	75569958	34721098	0.919525	1.0847	0.387166	0.313142	0.353565	0.0125714	2	3121764	O15144	ARPC2	cytoplasm	cell motion regulation of actin filament polymerization	protein binding	Fc gamma R-mediated phagocytosis Regulation of actin cytoskeleton Pathogenic Escherichia coli infection	Manual Assigned Name:Actin related protein 2/3 complex subunit 2, 34kDa HPRD>10367_1>Actin related protein 2/3 complex subunit 2, 34kDa HPRD>10367_2>Actin related protein 2/3 complex subunit 2, 34kDa SwissPROT>ARPC2_HUMAN>Actin-related protein 2/3 complex subunit 2 OS=Homo sapiens GN=ARPC2 PE=1 SV=1 IPI>O15144>Actin-related protein 2/3 complex subunit 2 IPI>G5E9J0> IPI>G5E9S7> IPI>C9JTV5>Uncharac…
Actin related protein 2/3 complex subunit 4	R.AENFFILR.R	5.1967e+07	6.61628e+07	4.76962e+07	2.59177e+07	41283211	67638021	43482877	29202731	74946482	62152978	59187327	22462254	39671245	68697303	40418305	26088139	1.27317	0.917817	0.498734	0.15651	0.358235	0.0462336	2	38372625	P59998	ARPC4	cytoplasm cytoskeleton	actin filament polymerization	protein binding actin binding	Fc gamma R-mediated phagocytosis Regulation of actin cytoskeleton Pathogenic Escherichia coli infection	Manual Assigned Name:Actin related protein 2/3 complex subunit 4 HPRD>10368_1>Actin related protein 2/3 complex subunit 4 HPRD>10368_2>Actin related protein 2/3 complex subunit 4 HPRD>10368_3>Actin related protein 2/3 complex subunit 4 SwissPROT>ARPC4_HUMAN>Actin-related protein 2/3 complex subunit 4 OS=Homo sapiens GN=ARPC4 PE=1 SV=3 IPI>P59998>Actin-related protein 2/3 complex subunit 4 IPI>C9J…
Actin related protein 2/3 complex subunit 4	K.VLIEGSINSVR.V	6.27577e+07	6.31909e+07	7.21416e+07	3.29827e+07	60881084	72394379	61871846	29102647	71786132	55446897	97007571	34334588	55605991	61731405	57545431	35511014	1.0069	1.14953	0.525557	0.391263	0.274429	0.0101876	2	38372625	H7C0A3	ARPC4-TTLL3	cytoplasm cytoskeleton	actin filament polymerization	protein binding actin binding	Fc gamma R-mediated phagocytosis Regulation of actin cytoskeleton Pathogenic Escherichia coli infection	Manual Assigned Name:Actin related protein 2/3 complex subunit 4 HPRD>10368_1>Actin related protein 2/3 complex subunit 4 SwissPROT>ARPC4_HUMAN>Actin-related protein 2/3 complex subunit 4 OS=Homo sapiens GN=ARPC4 PE=1 SV=3 IPI>H7C0A3> IPI>P59998>Actin-related protein 2/3 complex subunit 4 IPI>C9JWM7>Uncharacterized protein IPI>E7ETI0>Uncharacterized protein IPI>F8WCF6>Uncharacterized protein IPI>…
Actin related protein 2/3 complex subunit 4	R.KPVEGYDISFLITNFHTEQMYK.H	6.14528e+07	1.63628e+07	3.11528e+07	1.75193e+07	60963839	17562319	24973607	27040527	75173338	18502571	40128477	11088647	48221371	13023591	28356209	14428704	0.266266	0.506938	0.285085	0.00781779	0.032747	0.0211585	4	38372625	P59998	ARPC4	cytoplasm cytoskeleton	actin filament polymerization	protein binding actin binding	Fc gamma R-mediated phagocytosis Regulation of actin cytoskeleton Pathogenic Escherichia coli infection	Manual Assigned Name:Actin related protein 2/3 complex subunit 4 HPRD>10368_1>Actin related protein 2/3 complex subunit 4 HPRD>10368_2>Actin related protein 2/3 complex subunit 4 HPRD>10368_3>Actin related protein 2/3 complex subunit 4 SwissPROT>ARPC4_HUMAN>Actin-related protein 2/3 complex subunit 4 OS=Homo sapiens GN=ARPC4 PE=1 SV=3 IPI>P59998>Actin-related protein 2/3 complex subunit 4 IPI>C9J…
Actin related protein 2/3 complex subunit 5	R.QGNM#TAALQAALK.N	3.37605e+07	5.08765e+07	5.90879e+07	1.32118e+07	46502987	52524977	60549259	11113354	17974407	63220930	66997337	15443159	36804197	36883472	49717200	13079033	1.50698	1.75021	0.39134	0.151562	0.0875649	0.0492826	2	3121767	B1ALC0	ARPC5	cytoplasm cytoskeleton	actin cytoskeleton organization regulation of actin filament polymerization	protein binding actin binding	Fc gamma R-mediated phagocytosis Regulation of actin cytoskeleton Pathogenic Escherichia coli infection	Manual Assigned Name:Actin related protein 2/3 complex subunit 5 HPRD>11969_1>Actin related protein 2/3 complex subunit 5 IPI>B1ALC0>Actin-related protein 2/3 complex subunit 5 IPI>O15511>Actin-related protein 2/3 complex subunit 5 NCBI>3121767>ARP2/3 complex 16 kDa subunit (P16-ARC) (Actin-related protein 2/3 complex subunit 5) NCBI>56204523>actin related protein 2\/3 complex, subunit 5, 16kDa […
Actin related protein 2/3 complex subunit 5 like	K.SSEIEQAVQSLDRNGVDLLMK.Y	1.99752e+06	732153	1.12926e+07	9.91112e+06	816302	199122	9947105	12344930	845247	1544357	15339736	8344570	4331003	452979	8590881	9043845	0.366531	5.6533	4.96172	0.171374	0.033981	0.0362133	3	74752229	Q9BPX5	ARPC5L	cytoplasm	regulation of actin filament polymerization	protein binding	Fc gamma R-mediated phagocytosis Regulation of actin cytoskeleton Pathogenic Escherichia coli infection	Manual Assigned Name:Actin related protein 2/3 complex subunit 5 like HPRD>12490_1>Actin related protein 2/3 complex subunit 5 like SwissPROT>ARP5L_HUMAN>Actin-related protein 2/3 complex subunit 5-like protein OS=Homo sapiens GN=ARPC5L PE=1 SV=1 IPI>Q9BPX5>Actin-related protein 2/3 complex subunit 5-like protein NCBI>74752229>Actin-related protein 2/3 complex subunit 5-like protein (Arp2/3 compl…
Actin related protein 2/3 complex, subunit 1A	K.WSPLENK.F	913414	3.23729e+06	6.45548e+06	3.65576e+06	804775	924818	4598549	5520809	1022053	5594297	9529634	2014569		3192743	5238271	3431911	3.54416	7.06742	4.00231	0.152055	0.017704	0.0480519	2	88984001	Q92747	ARPC1A	cytoplasm cytoskeleton	actin cytoskeleton organization regulation of actin filament polymerization	protein binding actin binding	Fc gamma R-mediated phagocytosis Regulation of actin cytoskeleton Pathogenic Escherichia coli infection	Manual Assigned Name:Actin related protein 2/3 complex, subunit 1A HPRD>07252_1>Actin related protein 2/3 complex, subunit 1A SwissPROT>ARC1A_HUMAN>Actin-related protein 2/3 complex subunit 1A OS=Homo sapiens GN=ARPC1A PE=1 SV=2 IPI>Q92747>Actin-related protein 2/3 complex subunit 1A IPI>B4DLQ7>Uncharacterized protein IPI>E9PF58>Uncharacterized protein NCBI>88984001>Actin-related protein 2/3 comp…
Actin related protein 3	K.GVDDLDFFIGDEAIEKPTYATK.W	7.93568e+07	7.71077e+07	6.77867e+07	4.29229e+07	77843742	77506842	52905824	42934357	92103750	74252851	85530238	41793736	68122818	79563312	64923927	44040598	0.971658	0.854201	0.540885	0.356865	0.206685	0.00963085	3	47117647	P61158	ACTR3	cytoplasm	response to protein stimulus	protein binding		Manual Assigned Name:Actin related protein 3 HPRD>05024_1>Actin related protein 3 SwissPROT>ARP3_HUMAN>Actin-related protein 3 OS=Homo sapiens GN=ACTR3 PE=1 SV=3 IPI>P61158>Actin-related protein 3 IPI>B4DXW1>Uncharacterized protein NCBI>47117647>Actin-like protein 3 (Actin-related protein 3) NCBI>119615585>ARP3 actin-related protein 3 homolog (yeast), isoform CRA_a [Homo sapiens] NCBI>62088286>AR…
Actin related protein 3	K.EFNKYDTDGSK.W	1.05485e+08	5.27128e+07	7.8662e+07	5.80844e+07	124325968	47178758	72647190	46419249	95773788	55060239	103879439	80950290	96355858	55899533	59459423	46883757	0.499718	0.745716	0.550641	0.00979365	0.119921	0.0438621	3	47117647	P61158	ACTR3	cytoplasm	response to protein stimulus	protein binding		Manual Assigned Name:Actin related protein 3 HPRD>05024_1>Actin related protein 3 SwissPROT>ARP3_HUMAN>Actin-related protein 3 OS=Homo sapiens GN=ACTR3 PE=1 SV=3 IPI>P61158>Actin-related protein 3 IPI>B4DTI0>Uncharacterized protein IPI>B4DXW1>Uncharacterized protein IPI>F5H3P5>Uncharacterized protein NCBI>47117647>Actin-like protein 3 (Actin-related protein 3) NCBI>119615585>ARP3 actin-related pr…
Actin related protein 3	K.EFNKYDTDGSK.W	2.87094e+07	1.59969e+07	1.94864e+07	1.64989e+07	31971745	16333825	18957369	10922799	33127861	15151295	24991926	26757196	21028684	16505514	14509806	11816748	0.557199	0.678744	0.574686	0.0289425	0.108191	0.0995489	2	47117647	P61158	ACTR3	cytoplasm	response to protein stimulus	protein binding		Manual Assigned Name:Actin related protein 3 HPRD>05024_1>Actin related protein 3 SwissPROT>ARP3_HUMAN>Actin-related protein 3 OS=Homo sapiens GN=ACTR3 PE=1 SV=3 IPI>P61158>Actin-related protein 3 IPI>B4DTI0>Uncharacterized protein IPI>B4DXW1>Uncharacterized protein IPI>F5H3P5>Uncharacterized protein NCBI>47117647>Actin-like protein 3 (Actin-related protein 3) NCBI>119615585>ARP3 actin-related pr…
Actin related protein 3	R.TLTGTVIDSGDGVTHVIPVAEGYVIGSCIK.H	5.60803e+07	4.84232e+07	4.14417e+07	2.67217e+07	43932279	58507081	27299565	28500945	69084722	39542463	60652010	21994157	55223843	47219924	36373668	29669906	0.863461	0.738972	0.47649	0.241749	0.16932	0.0202636	4	47117647	P61158	ACTR3	cytoplasm	response to protein stimulus	protein binding		Manual Assigned Name:Actin related protein 3 HPRD>05024_1>Actin related protein 3 SwissPROT>ARP3_HUMAN>Actin-related protein 3 OS=Homo sapiens GN=ACTR3 PE=1 SV=3 IPI>P61158>Actin-related protein 3 IPI>B4DTI0>Uncharacterized protein IPI>B4DXW1>Uncharacterized protein IPI>F5H3P5>Uncharacterized protein NCBI>47117647>Actin-like protein 3 (Actin-related protein 3) NCBI>119615585>ARP3 actin-related pr…
Actin related protein 3	R.LSEELSGGR.I	7.52554e+08	5.09775e+08	1.65603e+08	1.27839e+08	693748785	570975725	155894998	136413786	954188299	492524476	224735164	137229319	609724321	465824119	116177496	109873436	0.677393	0.220054	0.169873	0.061913	0.0102751	0.00447225	2	74753111	P61158	ACTR3	cytoplasm cytoskeleton	response to protein stimulus regulation of actin filament polymerization	protein binding		Manual Assigned Name:Actin related protein 3 HPRD>05024_1>Actin related protein 3 HPRD>12489_1>Actin related protein 3 beta SwissPROT>ARP3_HUMAN>Actin-related protein 3 OS=Homo sapiens GN=ACTR3 PE=1 SV=3 SwissPROT>ARP3B_HUMAN>Isoform 2 of Actin-related protein 3B OS=Homo sapiens GN=ACTR3B IPI>P61158>Actin-related protein 3 IPI>Q9P1U1>Actin-related protein 3B IPI>Q9P1U1-2>Isoform 2 of Actin-relate…
Actin related protein 3	R.HGIVEDWDLMER.F	4.32083e+07	2.40803e+07	1.92475e+07	1.30776e+07	33530858	24841673	14917252	15997585	59415937	25458969	25514872	8147457	36678106	21940320	17310240	15087905	0.557308	0.445457	0.302665	0.0455427	0.0371431	0.0226738	2	47117647	P61158	ACTR3	cytoplasm	response to protein stimulus regulation of actin filament polymerization	protein binding		Manual Assigned Name:Actin related protein 3 HPRD>05024_1>Actin related protein 3 SwissPROT>ARP3_HUMAN>Actin-related protein 3 OS=Homo sapiens GN=ACTR3 PE=1 SV=3 IPI>P61158>Actin-related protein 3 IPI>B4DXW1>Uncharacterized protein IPI>F5H3P5>Uncharacterized protein NCBI>47117647>Actin-like protein 3 (Actin-related protein 3) NCBI>119615585>ARP3 actin-related protein 3 homolog (yeast), isoform CR…
Actin related protein 3	R.LPACVVDCGTGYTK.L	3.14016e+07	559760	3.79025e+07	1.13027e+07	30260041	852927	27232655	10072289	17436438	437897	55282713	13424430	46508288	388457	31192235	10411519	0.0178259	1.20703	0.359942	0.00493638	0.283487	0.0408566	2	47117647	P61158	ACTR3	cytoplasm	response to protein stimulus	protein binding		Manual Assigned Name:Actin related protein 3 HPRD>05024_1>Actin related protein 3 SwissPROT>ARP3_HUMAN>Actin-related protein 3 OS=Homo sapiens GN=ACTR3 PE=1 SV=3 IPI>P61158>Actin-related protein 3 IPI>F8WE84>Uncharacterized protein IPI>F8WEW2>Uncharacterized protein NCBI>47117647>Actin-like protein 3 (Actin-related protein 3) NCBI>119615585>ARP3 actin-related protein 3 homolog (yeast), isoform CR…
Actin-like 6A	K.LIANNTTVER.R	9.0548e+07	5.69013e+07	3.69115e+07	2.18244e+07	88880174	64762812	35131032	12859248	118571723	54457686	44556842	34277895	64192112	51483504	31046735	18336065	0.628411	0.407646	0.241026	0.0746868	0.0233561	0.0219664	2	23396463	O96019	ACTL6A	nucleus intracellular	regulation of transcription intracellular signaling cascade	protein binding		Manual Assigned Name:Actin-like 6A HPRD>05389_1>Actin-like 6A HPRD>05389_2>Actin-like 6A HPRD>05389_3>Actin-like 6A SwissPROT>ACL6A_HUMAN>Isoform 2 of Actin-like protein 6A OS=Homo sapiens GN=ACTL6A IPI>O96019>Actin-like protein 6A IPI>O96019-2>Isoform 2 of Actin-like protein 6A NCBI>23396463>53 kDa BRG1-associated factor A (Actin-related protein Baf53a) (ArpNbeta) NCBI>119598807>actin-like 6A, i…
Actin-like 6A	K.NGMVEDWDSFQAILDHTYK.M	2.05529e+07	2.2757e+07	8.77034e+06	5.24343e+06	16171687	28706975	10095782	4650523	31495469	25276471	6148502	5992453	13991527	14287567	10066724	5087328	1.10724	0.42672	0.255119	0.328636	0.0558103	0.0169605	3	23396463	O96019	ACTL6A	nucleus intracellular	regulation of transcription intracellular signaling cascade	protein binding		Manual Assigned Name:Actin-like 6A HPRD>05389_1>Actin-like 6A HPRD>05389_2>Actin-like 6A HPRD>05389_3>Actin-like 6A SwissPROT>ACL6A_HUMAN>Isoform 2 of Actin-like protein 6A OS=Homo sapiens GN=ACTL6A IPI>O96019>Actin-like protein 6A IPI>H7C5S0> IPI>O96019-2>Isoform 2 of Actin-like protein 6A NCBI>23396463>53 kDa BRG1-associated factor A (Actin-related protein Baf53a) (ArpNbeta) NCBI>119598807>acti…
Actinin alpha 1	R.TINEVENQILTR.D	4.57118e+08	2.77243e+08	5.31142e+08	4.63507e+08	594948948	321926780	527756070	535764790	401631330	258137735	673501269	401103965	374773537	251663030	392169067	453651938	0.606501	1.16194	1.01398	0.0472354	0.266256	0.370566	2	13123943	H9KV75	ACTN1	cytoplasm nucleus membrane cytoskeleton intracellular	regulation of apoptosis actin filament bundle formation response to calcium ion transport immune response oxidation reduction calcium-mediated signaling	protein binding calcium ion binding	Regulation of actin cytoskeleton Focal adhesion Leukocyte transendothelial migration Tight junction Systemic lupus erythematosus Adherens junction Arrhythmogenic right ventricular cardiomyopathy (ARVC)	Manual Assigned Name:Actinin alpha 1 HPRD>00020_1>Actinin alpha 1 HPRD>05222_1>Actinin alpha 4 SwissPROT>ACTN1_HUMAN>Alpha-actinin-1 OS=Homo sapiens GN=ACTN1 PE=1 SV=2 SwissPROT>ACTN4_HUMAN>Alpha-actinin-4 OS=Homo sapiens GN=ACTN4 PE=1 SV=2 IPI>H9KV75> IPI>O43707>Alpha-actinin-4 IPI>P12814>Alpha-actinin-1 IPI>B7TY16> IPI>Q1HE25>Actinin alpha 1 isoform b IPI>H0YJ11> IPI>H0YJW3> IPI>H7C144> IPI>H7C…
Actinin alpha 1	R.TINEVENQILTR.D	8.14282e+07	4.92771e+07	5.93021e+07	4.98261e+07	60092040	54997593	63914428	80530507	90196159	43057068	75451830	17861476	93996384	49776573	38539930	51086458	0.60516	0.728274	0.611903	0.0443951	0.158071	0.155476	3	13123943	H9KV75	ACTN1	cytoplasm nucleus membrane cytoskeleton intracellular	regulation of apoptosis actin filament bundle formation response to calcium ion transport immune response oxidation reduction calcium-mediated signaling	protein binding calcium ion binding	Regulation of actin cytoskeleton Focal adhesion Leukocyte transendothelial migration Tight junction Systemic lupus erythematosus Adherens junction Arrhythmogenic right ventricular cardiomyopathy (ARVC)	Manual Assigned Name:Actinin alpha 1 HPRD>00020_1>Actinin alpha 1 HPRD>05222_1>Actinin alpha 4 SwissPROT>ACTN1_HUMAN>Alpha-actinin-1 OS=Homo sapiens GN=ACTN1 PE=1 SV=2 SwissPROT>ACTN4_HUMAN>Alpha-actinin-4 OS=Homo sapiens GN=ACTN4 PE=1 SV=2 IPI>H9KV75> IPI>O43707>Alpha-actinin-4 IPI>P12814>Alpha-actinin-1 IPI>B7TY16> IPI>Q1HE25>Actinin alpha 1 isoform b IPI>H0YJ11> IPI>H0YJW3> IPI>H7C144> IPI>H7C…
Actinin alpha 1	R.ETADTDTADQVMASFK.I	1.87823e+07	1.50487e+07	4.29045e+06	547087	28180349	18443960	3928362	573860	14117895	14695686	4352003	823014	14048690	12006492	4590980	244387	0.801217	0.22843	0.0291278	0.26767	0.0119614	0.00697641	2	46397817	H9KV75	ACTN1	cytoplasm nucleus membrane cytoskeleton	regulation of apoptosis actin filament bundle formation response to calcium ion immune response oxidation reduction	protein binding calcium ion binding	Regulation of actin cytoskeleton Focal adhesion Leukocyte transendothelial migration Tight junction Systemic lupus erythematosus Adherens junction Arrhythmogenic right ventricular cardiomyopathy (ARVC)	Manual Assigned Name:Actinin alpha 1 HPRD>00020_1>Actinin alpha 1 SwissPROT>ACTN1_HUMAN>Alpha-actinin-1 OS=Homo sapiens GN=ACTN1 PE=1 SV=2 IPI>H9KV75> IPI>P12814>Alpha-actinin-1 IPI>B7TY16> IPI>Q1HE25>Actinin alpha 1 isoform b IPI>H0YJW3> IPI>P12814-2>Isoform 2 of Alpha-actinin-1 IPI>P12814-3> IPI>F5GZI9>Uncharacterized protein NCBI>46397817>Alpha-actinin 1 (Alpha-actinin cytoskeletal isoform) (N…
Actinin alpha 1	R.KDDPLTNLNTAFDVAEK.Y	3.07486e+07	2.27832e+07	1.4525e+07	9.65883e+06	45642774	26475338	12514095	8532371	28009119	23271568	15937735	12536911	18593990	18602693	15123088	7907207	0.74095	0.472378	0.314122	0.233818	0.0624829	0.0297947	2	46397817	H9KV75	ACTN1	cytoplasm membrane nucleus cytoskeleton	regulation of apoptosis immune response actin filament bundle formation oxidation reduction	protein binding calcium ion binding	Regulation of actin cytoskeleton Focal adhesion Leukocyte transendothelial migration Tight junction Systemic lupus erythematosus Adherens junction Arrhythmogenic right ventricular cardiomyopathy (ARVC)	Manual Assigned Name:Actinin alpha 1 HPRD>00020_1>Actinin alpha 1 SwissPROT>ACTN1_HUMAN>Alpha-actinin-1 OS=Homo sapiens GN=ACTN1 PE=1 SV=2 IPI>H9KV75> IPI>P12814>Alpha-actinin-1 IPI>B7TY16> IPI>Q1HE25>Actinin alpha 1 isoform b IPI>P12814-2>Isoform 2 of Alpha-actinin-1 IPI>P12814-3> IPI>Q86TX4>Full-length cDNA clone CS0DB009YA03 of Neuroblastoma of Homo sapiens (human) (Fragment) IPI>G3V2N5> IPI>G…
Actinin alpha 1	K.QFGAQANVIGPWIQTK.M	3.10363e+07	3.03013e+07	2.56613e+07	1.02984e+07	37640003	28812386	19389440	6009942	33628256	33091497	37460810	9709219	21840569	28999920	20133715	15175989	0.976318	0.826817	0.331818	0.401952	0.249209	0.0316241	2	46397817	H9KV75	ACTN1	cytoplasm nucleus membrane cytoskeleton	regulation of apoptosis actin filament bundle formation response to calcium ion immune response oxidation reduction	protein binding calcium ion binding	Regulation of actin cytoskeleton Focal adhesion Leukocyte transendothelial migration Tight junction Systemic lupus erythematosus Adherens junction Arrhythmogenic right ventricular cardiomyopathy (ARVC)	Manual Assigned Name:Actinin alpha 1 HPRD>00020_1>Actinin alpha 1 SwissPROT>ACTN1_HUMAN>Alpha-actinin-1 OS=Homo sapiens GN=ACTN1 PE=1 SV=2 IPI>H9KV75> IPI>P12814>Alpha-actinin-1 IPI>B7TY16> IPI>Q1HE25>Actinin alpha 1 isoform b IPI>H0YJ11> IPI>H0YJW3> IPI>P12814-2>Isoform 2 of Alpha-actinin-1 IPI>P12814-3> IPI>F5GZI9>Uncharacterized protein NCBI>46397817>Alpha-actinin 1 (Alpha-actinin cytoskeletal…
Actinin alpha 1	K.LLETIDQLYLEYAK.R	1.57967e+08	1.46161e+08	6.56129e+07	5.05407e+07	158223688	203054294	72900702	69705849	187449833	136682453	60534495	44403159	128227078	98745109	63403521	37512990	0.925261	0.415359	0.319945	0.311739	0.0091599	0.0146051	3	46397817	H9KV75	ACTN1	cytoplasm nucleus membrane cytoskeleton	regulation of apoptosis actin filament bundle formation response to calcium ion immune response oxidation reduction	protein binding calcium ion binding	Regulation of actin cytoskeleton Focal adhesion Leukocyte transendothelial migration Tight junction Systemic lupus erythematosus Adherens junction Arrhythmogenic right ventricular cardiomyopathy (ARVC)	Manual Assigned Name:Actinin alpha 1 HPRD>00020_1>Actinin alpha 1 SwissPROT>ACTN1_HUMAN>Alpha-actinin-1 OS=Homo sapiens GN=ACTN1 PE=1 SV=2 IPI>H9KV75> IPI>P12814>Alpha-actinin-1 IPI>B7TY16> IPI>Q1HE25>Actinin alpha 1 isoform b IPI>H0YJ11> IPI>H7C5W8> IPI>P12814-2>Isoform 2 of Alpha-actinin-1 IPI>P12814-3> IPI>Q86TX4>Full-length cDNA clone CS0DB009YA03 of Neuroblastoma of Homo sapiens (human) (Fra…
Actinin alpha 1	R.VEQIAAIAQELNELDYYDSPSVNAR.C	2.91646e+07	4.15222e+07	1.13507e+07	6.19822e+06	24834730	49376351	15911465	10654495	42043787	43058434	5504782	4070828	20615232	32131869	12635901	3869331	1.42372	0.389195	0.212526	0.13507	0.0621275	0.024802	3	46397817	H9KV75	ACTN1	cytoplasm nucleus membrane cytoskeleton	regulation of apoptosis actin filament bundle formation response to calcium ion immune response oxidation reduction	protein binding calcium ion binding	Regulation of actin cytoskeleton Focal adhesion Leukocyte transendothelial migration Tight junction Systemic lupus erythematosus Adherens junction Arrhythmogenic right ventricular cardiomyopathy (ARVC)	Manual Assigned Name:Actinin alpha 1 HPRD>00020_1>Actinin alpha 1 SwissPROT>ACTN1_HUMAN>Alpha-actinin-1 OS=Homo sapiens GN=ACTN1 PE=1 SV=2 IPI>H9KV75> IPI>P12814>Alpha-actinin-1 IPI>B7TY16> IPI>Q1HE25>Actinin alpha 1 isoform b IPI>H7C5W8> IPI>P12814-2>Isoform 2 of Alpha-actinin-1 IPI>P12814-3> IPI>Q86TX4>Full-length cDNA clone CS0DB009YA03 of Neuroblastoma of Homo sapiens (human) (Fragment) IPI>F…
Actinin alpha 1	K.AIMTYVSSFYHAFSGAQK.A	3.81953e+07	6.55842e+07	4.0155e+07	1.24883e+07	40304125	86360910	25478994	6774248	44185849	53132862	71346523	14570618	30095851	57258848	23639579	16120066	1.71708	1.05131	0.32696	0.0530242	0.365496	0.0269529	3	13123943	H9KV75	ACTN1	cytoplasm nucleus membrane cytoskeleton	regulation of apoptosis actin filament bundle formation response to calcium ion transport immune response oxidation reduction protein amino acid phosphorylation cell growth	protein binding calcium ion binding actin binding	Regulation of actin cytoskeleton Focal adhesion Leukocyte transendothelial migration Tight junction Systemic lupus erythematosus Adherens junction Arrhythmogenic right ventricular cardiomyopathy (ARVC)	Manual Assigned Name:Actinin alpha 1 HPRD>00020_1>Actinin alpha 1 HPRD>05222_1>Actinin alpha 4 SwissPROT>ACTN1_HUMAN>Alpha-actinin-1 OS=Homo sapiens GN=ACTN1 PE=1 SV=2 SwissPROT>ACTN4_HUMAN>Alpha-actinin-4 OS=Homo sapiens GN=ACTN4 PE=1 SV=2 IPI>H9KV75> IPI>O43707>Alpha-actinin-4 IPI>P12814>Alpha-actinin-1 IPI>B7TY16> IPI>Q1HE25>Actinin alpha 1 isoform b IPI>P12814-2>Isoform 2 of Alpha-actinin-1 I…
Actinin alpha 1	K.AGTQIENIEEDFRDGLK.L	1.93124e+07	1.73493e+07	1.41094e+07	1.00133e+07	19693068	19575346	14653052	11870307	19715553	16879763	12300378	7769581	18528561	15592812	15374627	10399974	0.898351	0.730585	0.51849	0.130094	0.0208637	0.0152407	2	46397817	P12814	ACTN1	cytoplasm nucleus membrane cytoskeleton	regulation of apoptosis actin filament bundle formation response to calcium ion immune response oxidation reduction	protein binding calcium ion binding	Regulation of actin cytoskeleton Focal adhesion Leukocyte transendothelial migration Tight junction Systemic lupus erythematosus Adherens junction Arrhythmogenic right ventricular cardiomyopathy (ARVC)	Manual Assigned Name:Actinin alpha 1 HPRD>00020_1>Actinin alpha 1 SwissPROT>ACTN1_HUMAN>Alpha-actinin-1 OS=Homo sapiens GN=ACTN1 PE=1 SV=2 IPI>P12814>Alpha-actinin-1 IPI>B7TY16> IPI>Q1HE25>Actinin alpha 1 isoform b IPI>P12814-2>Isoform 2 of Alpha-actinin-1 IPI>P12814-3> IPI>Q86TX4>Full-length cDNA clone CS0DB009YA03 of Neuroblastoma of Homo sapiens (human) (Fragment) IPI>G3V2N5> IPI>G3V380> IPI>G…
Actinin alpha 1	K.LLETIDQLYLEYAK.R	1.00079e+08	8.5589e+07	5.56202e+07	5.51834e+07	104046638	122183891	50609521	59421256	114671370	80948931	53173232	67794175	81518220	53634106	63077935	38334908	0.855216	0.555765	0.5514	0.249701	0.0184392	0.0441921	2	46397817	H9KV75	ACTN1	cytoplasm nucleus membrane cytoskeleton	regulation of apoptosis actin filament bundle formation response to calcium ion immune response oxidation reduction	protein binding calcium ion binding	Regulation of actin cytoskeleton Focal adhesion Leukocyte transendothelial migration Tight junction Systemic lupus erythematosus Adherens junction Arrhythmogenic right ventricular cardiomyopathy (ARVC)	Manual Assigned Name:Actinin alpha 1 HPRD>00020_1>Actinin alpha 1 SwissPROT>ACTN1_HUMAN>Alpha-actinin-1 OS=Homo sapiens GN=ACTN1 PE=1 SV=2 IPI>H9KV75> IPI>P12814>Alpha-actinin-1 IPI>B7TY16> IPI>Q1HE25>Actinin alpha 1 isoform b IPI>H0YJ11> IPI>H7C5W8> IPI>P12814-2>Isoform 2 of Alpha-actinin-1 IPI>P12814-3> IPI>Q86TX4>Full-length cDNA clone CS0DB009YA03 of Neuroblastoma of Homo sapiens (human) (Fra…
Actinin alpha 1	R.MVSDINNAWGCLEQVEK.G	3.62518e+07	2.66597e+07	1.74967e+07	9.90519e+06	45481123	29971209	16136923	10816910	39680174	24538518	18185696	10301337	23594050	25469514	18167617	8597317	0.735405	0.482645	0.273233	0.164795	0.0362133	0.0122041	2	46397817	H9KV75	ACTN1	cytoplasm membrane nucleus cytoskeleton	regulation of apoptosis immune response actin filament bundle formation oxidation reduction	protein binding calcium ion binding	Regulation of actin cytoskeleton Focal adhesion Leukocyte transendothelial migration Tight junction Systemic lupus erythematosus Adherens junction Arrhythmogenic right ventricular cardiomyopathy (ARVC)	Manual Assigned Name:Actinin alpha 1 HPRD>00020_1>Actinin alpha 1 SwissPROT>ACTN1_HUMAN>Alpha-actinin-1 OS=Homo sapiens GN=ACTN1 PE=1 SV=2 IPI>H9KV75> IPI>P12814>Alpha-actinin-1 IPI>B7TY16> IPI>Q1HE25>Actinin alpha 1 isoform b IPI>P12814-2>Isoform 2 of Alpha-actinin-1 IPI>P12814-3> IPI>Q86TX4>Full-length cDNA clone CS0DB009YA03 of Neuroblastoma of Homo sapiens (human) (Fragment) IPI>F5GZI9>Unchar…
Actinin alpha 1	R.MVSDINNAWGCLEQVEK.G	1.89689e+07	1.82987e+07	7.73949e+06	4.84243e+06	19061988	16481974	11912762	6279816	23802970	18187627	229416	2262701	14041798	20226580	11076278	5984764	0.964669	0.408009	0.255282	0.383853	0.158254	0.0271673	3	46397817	H9KV75	ACTN1	cytoplasm membrane nucleus cytoskeleton	regulation of apoptosis immune response actin filament bundle formation oxidation reduction	protein binding calcium ion binding	Regulation of actin cytoskeleton Focal adhesion Leukocyte transendothelial migration Tight junction Systemic lupus erythematosus Adherens junction Arrhythmogenic right ventricular cardiomyopathy (ARVC)	Manual Assigned Name:Actinin alpha 1 HPRD>00020_1>Actinin alpha 1 SwissPROT>ACTN1_HUMAN>Alpha-actinin-1 OS=Homo sapiens GN=ACTN1 PE=1 SV=2 IPI>H9KV75> IPI>P12814>Alpha-actinin-1 IPI>B7TY16> IPI>Q1HE25>Actinin alpha 1 isoform b IPI>P12814-2>Isoform 2 of Alpha-actinin-1 IPI>P12814-3> IPI>Q86TX4>Full-length cDNA clone CS0DB009YA03 of Neuroblastoma of Homo sapiens (human) (Fragment) IPI>F5GZI9>Unchar…
Actinin alpha 1	R.VEQIAAIAQELNELDYYDSPSVNAR.C	3.64219e+07	5.04888e+07	2.01803e+07	3.60273e+06	35749688	63711629	12438591	3817506	41783110	44207462	38451151	3635828	31732817	43547292	9651237	3354867	1.38622	0.554072	0.0989168	0.0843268	0.110892	0.00241607	4	46397817	H9KV75	ACTN1	cytoplasm nucleus membrane cytoskeleton	regulation of apoptosis actin filament bundle formation response to calcium ion immune response oxidation reduction	protein binding calcium ion binding	Regulation of actin cytoskeleton Focal adhesion Leukocyte transendothelial migration Tight junction Systemic lupus erythematosus Adherens junction Arrhythmogenic right ventricular cardiomyopathy (ARVC)	Manual Assigned Name:Actinin alpha 1 HPRD>00020_1>Actinin alpha 1 SwissPROT>ACTN1_HUMAN>Alpha-actinin-1 OS=Homo sapiens GN=ACTN1 PE=1 SV=2 IPI>H9KV75> IPI>P12814>Alpha-actinin-1 IPI>B7TY16> IPI>Q1HE25>Actinin alpha 1 isoform b IPI>H7C5W8> IPI>P12814-2>Isoform 2 of Alpha-actinin-1 IPI>P12814-3> IPI>Q86TX4>Full-length cDNA clone CS0DB009YA03 of Neuroblastoma of Homo sapiens (human) (Fragment) IPI>F…
Actinin alpha 1	K.ACLISLGYDIGNDPQGEAEFAR.I	3.83102e+08	2.95885e+07	6.40796e+06	1.95254e+06	671991866	17688917	5406461	2857459	458145112	23934075	7033005	816209	19170025	47142455	6784402	2183956	0.0772339	0.0167265	0.00509666	0.126579	0.0472236	0.0274592	3	46397817	P12814	ACTN1	cytoplasm nucleus	regulation of apoptosis actin filament bundle formation response to calcium ion	protein binding	Regulation of actin cytoskeleton Focal adhesion Leukocyte transendothelial migration Tight junction Systemic lupus erythematosus Adherens junction Arrhythmogenic right ventricular cardiomyopathy (ARVC)	Manual Assigned Name:Actinin alpha 1 HPRD>00020_1>Actinin alpha 1 SwissPROT>ACTN1_HUMAN>Alpha-actinin-1 OS=Homo sapiens GN=ACTN1 PE=1 SV=2 IPI>P12814>Alpha-actinin-1 NCBI>46397817>Alpha-actinin 1 (Alpha-actinin cytoskeletal isoform) (Non-muscle alpha-actinin 1) (F-actin cross linking protein) NCBI>30583253>actinin, alpha 1 [Homo sapiens] NCBI>16041771>actinin, alpha 1 [Homo sapiens] NCBI>13097756…
Actinin alpha 1	K.LLETIDQLYLEYAKR.A	3.28469e+07	3.58504e+07	8.76454e+07	8.89869e+07	19374613	41185431	66106826	104918031	44981365	38387140	137988916	63882226	34184822	27978741	58840588	98160560	1.09144	2.6683	2.70914	0.308751	0.0583935	0.0337528	3	46397817	H9KV75	ACTN1	cytoplasm nucleus membrane cytoskeleton	regulation of apoptosis actin filament bundle formation response to calcium ion immune response oxidation reduction	protein binding calcium ion binding	Regulation of actin cytoskeleton Focal adhesion Leukocyte transendothelial migration Tight junction Systemic lupus erythematosus Adherens junction Arrhythmogenic right ventricular cardiomyopathy (ARVC)	Manual Assigned Name:Actinin alpha 1 HPRD>00020_1>Actinin alpha 1 SwissPROT>ACTN1_HUMAN>Alpha-actinin-1 OS=Homo sapiens GN=ACTN1 PE=1 SV=2 IPI>H9KV75> IPI>P12814>Alpha-actinin-1 IPI>B7TY16> IPI>Q1HE25>Actinin alpha 1 isoform b IPI>H0YJ11> IPI>H7C5W8> IPI>P12814-2>Isoform 2 of Alpha-actinin-1 IPI>P12814-3> IPI>Q86TX4>Full-length cDNA clone CS0DB009YA03 of Neuroblastoma of Homo sapiens (human) (Fra…
Actinin alpha 1	K.LASDLLEWIR.R	2.015e+07	2.54791e+08	4.72088e+08	1.6458e+08	21069845	309541498	301370801	131714445	29106841	220888686	771505505	134445839	10273408	233943105	343386626	227578413	12.6447	23.4286	8.16771	0.00746265	0.00848774	0.0119092	2	13123943	H9KV75	ACTN1	cytoplasm nucleus membrane cytoskeleton	regulation of apoptosis actin filament bundle formation response to calcium ion transport immune response oxidation reduction protein amino acid phosphorylation	protein binding calcium ion binding actin binding	Regulation of actin cytoskeleton Focal adhesion Leukocyte transendothelial migration Tight junction Systemic lupus erythematosus Adherens junction Arrhythmogenic right ventricular cardiomyopathy (ARVC)	Manual Assigned Name:Actinin alpha 1 HPRD>00020_1>Actinin alpha 1 HPRD>05222_1>Actinin alpha 4 SwissPROT>ACTN1_HUMAN>Alpha-actinin-1 OS=Homo sapiens GN=ACTN1 PE=1 SV=2 SwissPROT>ACTN4_HUMAN>Alpha-actinin-4 OS=Homo sapiens GN=ACTN4 PE=1 SV=2 IPI>H9KV75> IPI>O43707>Alpha-actinin-4 IPI>P12814>Alpha-actinin-1 IPI>B7TY16> IPI>Q1HE25>Actinin alpha 1 isoform b IPI>K7EJH8> IPI>P12814-2>Isoform 2 of Alpha…
Actinin alpha 1	K.LASDLLEWIRR.T	4.56472e+07	5.20671e+07	1.70997e+07	8.34967e+06	46484393	50610459	10919592	7132404	49727115	65300490	22907477	7646696	40730144	40290346	17472142	10269902	1.14064	0.374606	0.182917	0.253027	0.0202064	0.0037994	3	13123943	H9KV75	ACTN1	cytoplasm nucleus membrane cytoskeleton	regulation of apoptosis actin filament bundle formation response to calcium ion transport immune response oxidation reduction protein amino acid phosphorylation	protein binding calcium ion binding actin binding	Regulation of actin cytoskeleton Focal adhesion Leukocyte transendothelial migration Tight junction Systemic lupus erythematosus Adherens junction Arrhythmogenic right ventricular cardiomyopathy (ARVC)	Manual Assigned Name:Actinin alpha 1 HPRD>00020_1>Actinin alpha 1 HPRD>05222_1>Actinin alpha 4 SwissPROT>ACTN1_HUMAN>Alpha-actinin-1 OS=Homo sapiens GN=ACTN1 PE=1 SV=2 SwissPROT>ACTN4_HUMAN>Alpha-actinin-4 OS=Homo sapiens GN=ACTN4 PE=1 SV=2 IPI>H9KV75> IPI>O43707>Alpha-actinin-4 IPI>P12814>Alpha-actinin-1 IPI>B7TY16> IPI>Q1HE25>Actinin alpha 1 isoform b IPI>K7EJH8> IPI>P12814-2>Isoform 2 of Alpha…
Actinin alpha 1	K.IVQTYHVNMAGTNPYTTITPQEINGK.W	5.70885e+06	8.5611e+06	1.54201e+07	1.62637e+07	6399720	7149104	9696436	15980701	5369120	11415561	23714072	18004020	5357696	7118628	12849902	14806514	1.49962	2.7011	2.84887	0.075599	0.0357307	0.00407402	3	46397817	H9KV75	ACTN1	cytoplasm nucleus membrane cytoskeleton	regulation of apoptosis actin filament bundle formation response to calcium ion immune response oxidation reduction	protein binding calcium ion binding	Regulation of actin cytoskeleton Focal adhesion Leukocyte transendothelial migration Tight junction Systemic lupus erythematosus Adherens junction Arrhythmogenic right ventricular cardiomyopathy (ARVC)	Manual Assigned Name:Actinin alpha 1 HPRD>00020_1>Actinin alpha 1 SwissPROT>ACTN1_HUMAN>Alpha-actinin-1 OS=Homo sapiens GN=ACTN1 PE=1 SV=2 IPI>H9KV75> IPI>P12814>Alpha-actinin-1 IPI>B7TY16> IPI>Q1HE25>Actinin alpha 1 isoform b IPI>H7C5W8> IPI>P12814-2>Isoform 2 of Alpha-actinin-1 IPI>P12814-3> IPI>F5GZI9>Uncharacterized protein NCBI>46397817>Alpha-actinin 1 (Alpha-actinin cytoskeletal isoform) (N…
Actinin alpha 1	K.NVNIQNFHISWK.D	6.38779e+06	264990	1.76695e+07	1.31505e+06	10110840	240574	8351946	135575	6634972	247193	41069206	2494522	2417573	307204	3587310		0.0414839	2.76613	0.205869	0.00923763	0.244226	0.118897	3	46397817	H9KV75	ACTN1	cytoplasm nucleus membrane cytoskeleton	regulation of apoptosis actin filament bundle formation response to calcium ion immune response oxidation reduction	protein binding calcium ion binding	Regulation of actin cytoskeleton Focal adhesion Leukocyte transendothelial migration Tight junction Systemic lupus erythematosus Adherens junction Arrhythmogenic right ventricular cardiomyopathy (ARVC)	Manual Assigned Name:Actinin alpha 1 HPRD>00020_1>Actinin alpha 1 SwissPROT>ACTN1_HUMAN>Alpha-actinin-1 OS=Homo sapiens GN=ACTN1 PE=1 SV=2 IPI>H9KV75> IPI>P12814>Alpha-actinin-1 IPI>B7TY16> IPI>Q1HE25>Actinin alpha 1 isoform b IPI>P12814-2>Isoform 2 of Alpha-actinin-1 IPI>P12814-3> IPI>Q86TX4>Full-length cDNA clone CS0DB009YA03 of Neuroblastoma of Homo sapiens (human) (Fragment) IPI>G3V2N5> IPI>G…
Actinin alpha 1	K.NVNIQNFHISWK.D	2.254e+06	810853	3.12003e+06	169322	4402326	1013821	1304419	218154	726031	607886	7822220	144788	1633648		233441	145024	0.359739	1.38422	0.0751206	0.198088	0.358958	0.0221963	2	46397817	H9KV75	ACTN1	cytoplasm nucleus membrane cytoskeleton	regulation of apoptosis actin filament bundle formation response to calcium ion immune response oxidation reduction	protein binding calcium ion binding	Regulation of actin cytoskeleton Focal adhesion Leukocyte transendothelial migration Tight junction Systemic lupus erythematosus Adherens junction Arrhythmogenic right ventricular cardiomyopathy (ARVC)	Manual Assigned Name:Actinin alpha 1 HPRD>00020_1>Actinin alpha 1 SwissPROT>ACTN1_HUMAN>Alpha-actinin-1 OS=Homo sapiens GN=ACTN1 PE=1 SV=2 IPI>H9KV75> IPI>P12814>Alpha-actinin-1 IPI>B7TY16> IPI>Q1HE25>Actinin alpha 1 isoform b IPI>P12814-2>Isoform 2 of Alpha-actinin-1 IPI>P12814-3> IPI>Q86TX4>Full-length cDNA clone CS0DB009YA03 of Neuroblastoma of Homo sapiens (human) (Fragment) IPI>G3V2N5> IPI>G…
Actinin alpha 1	K.LRKDDPLTNLNTAFDVAEK.Y	2.71486e+06	1.72155e+06	3.40183e+06	1.21321e+07	860278	3321763	6773462	15552415	4899345	831692	417123	8783943	2384961	1011201	3014906	12059930	0.634121	1.25304	4.46877	0.276425	0.391868	0.0407399	3	46397817	H9KV75	ACTN1	cytoplasm membrane nucleus cytoskeleton	regulation of apoptosis immune response actin filament bundle formation oxidation reduction	protein binding calcium ion binding	Regulation of actin cytoskeleton Focal adhesion Leukocyte transendothelial migration Tight junction Systemic lupus erythematosus Adherens junction Arrhythmogenic right ventricular cardiomyopathy (ARVC)	Manual Assigned Name:Actinin alpha 1 HPRD>00020_1>Actinin alpha 1 SwissPROT>ACTN1_HUMAN>Alpha-actinin-1 OS=Homo sapiens GN=ACTN1 PE=1 SV=2 IPI>H9KV75> IPI>P12814>Alpha-actinin-1 IPI>B7TY16> IPI>Q1HE25>Actinin alpha 1 isoform b IPI>P12814-2>Isoform 2 of Alpha-actinin-1 IPI>P12814-3> IPI>Q86TX4>Full-length cDNA clone CS0DB009YA03 of Neuroblastoma of Homo sapiens (human) (Fragment) IPI>G3V2N5> IPI>G…
Actinin alpha 2	K.EGLLLWCQR.K	2.1737e+08	1.37986e+08	2.26897e+08	6.88227e+07	282373567	161836626	210564788	66612116	250935113	128050978	278964958	53197670	118802751	124071652	191160683	86658189	0.634798	1.04383	0.316615	0.153591	0.339149	0.0321208	2	215273967	H9KV75	ACTN1	cytoplasm nucleus striated muscle thin filament focal adhesion membrane cytoskeleton nucleolus integral to membrane	regulation of apoptosis actin filament bundle formation response to calcium ion cell adhesion muscle contraction transport immune response oxidation reduction regulation of transcription, DNA-dependent protein amino acid phosphorylation synaptic transmission cell growth	protein binding calcium ion binding actin binding	Regulation of actin cytoskeleton Focal adhesion Leukocyte transendothelial migration Tight junction Systemic lupus erythematosus Adherens junction Arrhythmogenic right ventricular cardiomyopathy (ARVC)	Manual Assigned Name:Actinin alpha 2 HPRD>00019_1>Actinin alpha 2 HPRD>00020_1>Actinin alpha 1 HPRD>02148_1>Actinin alpha 3 HPRD>05222_1>Actinin alpha 4 SwissPROT>ACTN1_HUMAN>Alpha-actinin-1 OS=Homo sapiens GN=ACTN1 PE=1 SV=2 SwissPROT>ACTN2_HUMAN>Alpha-actinin-2 OS=Homo sapiens GN=ACTN2 PE=1 SV=1 SwissPROT>ACTN3_HUMAN>Alpha-actinin-3 OS=Homo sapiens GN=ACTN3 PE=1 SV=2 SwissPROT>ACTN4_HUMAN>Alpha…
Actinin alpha 2	R.DLLLDPAWEK.Q	1.84642e+08	2.40083e+08	3.739e+07	1.41725e+07	269167919	287863016	35723776	12421862	166279992	195728072	35367023	13537907	118478375	236658300	41079053	16557753	1.30026	0.2025	0.0767566	0.184702	0.0109319	0.0055026	2	215273967	O43707	ACTN4	cytoplasm nucleus striated muscle thin filament focal adhesion membrane cytoskeleton nucleolus integral to membrane intracellular	regulation of apoptosis actin filament bundle formation response to calcium ion cell adhesion muscle contraction transport immune response oxidation reduction calcium-mediated signaling regulation of transcription, DNA-dependent protein amino acid phosphorylation cell growth	protein binding calcium ion binding actin binding	Regulation of actin cytoskeleton Focal adhesion Leukocyte transendothelial migration Tight junction Systemic lupus erythematosus Adherens junction Arrhythmogenic right ventricular cardiomyopathy (ARVC)	Manual Assigned Name:Actinin alpha 2 HPRD>00019_1>Actinin alpha 2 HPRD>00020_1>Actinin alpha 1 HPRD>02148_1>Actinin alpha 3 HPRD>05222_1>Actinin alpha 4 SwissPROT>ACTN1_HUMAN>Alpha-actinin-1 OS=Homo sapiens GN=ACTN1 PE=1 SV=2 SwissPROT>ACTN2_HUMAN>Alpha-actinin-2 OS=Homo sapiens GN=ACTN2 PE=1 SV=1 SwissPROT>ACTN3_HUMAN>Alpha-actinin-3 OS=Homo sapiens GN=ACTN3 PE=1 SV=2 SwissPROT>ACTN4_HUMAN>Alpha…
Actinin alpha 2	K.GYEEWLLNEIR.R	9.16969e+07	1.14878e+08	3.8218e+07	1.32526e+07	81676704	136567418	40401128	14562213	121486214	108800974	41010199	8196991	71927649	99264612	33242657	16998503	1.2528	0.416786	0.144526	0.164041	0.0171744	0.00890311	3	13123943	H0YGN3	ACTN2	cytoplasm nucleus membrane cytoskeleton nucleolus	regulation of apoptosis actin filament bundle formation response to calcium ion cell adhesion muscle contraction transport immune response oxidation reduction cell growth	protein binding calcium ion binding actin binding	Regulation of actin cytoskeleton Focal adhesion Leukocyte transendothelial migration Tight junction Systemic lupus erythematosus Adherens junction Arrhythmogenic right ventricular cardiomyopathy (ARVC)	Manual Assigned Name:Actinin alpha 2 HPRD>00019_1>Actinin alpha 2 HPRD>00020_1>Actinin alpha 1 HPRD>05222_1>Actinin alpha 4 SwissPROT>ACTN1_HUMAN>Alpha-actinin-1 OS=Homo sapiens GN=ACTN1 PE=1 SV=2 SwissPROT>ACTN2_HUMAN>Alpha-actinin-2 OS=Homo sapiens GN=ACTN2 PE=1 SV=1 SwissPROT>ACTN4_HUMAN>Alpha-actinin-4 OS=Homo sapiens GN=ACTN4 PE=1 SV=2 IPI>H0YGN3> IPI>H9KV75> IPI>O43707>Alpha-actinin-4 IPI>P…
Actinin alpha 2	K.GYEEWLLNEIR.R	2.97967e+08	2.8583e+08	1.62271e+08	7.14352e+07	298373833	355939572	133585226	59807604	385480689	260780055	167823137	66686891	210047254	240770585	185404869	87811178	0.959267	0.544594	0.239742	0.379818	0.0485406	0.00990313	2	13123943	H0YGN3	ACTN2	cytoplasm nucleus membrane cytoskeleton nucleolus	regulation of apoptosis actin filament bundle formation response to calcium ion cell adhesion muscle contraction transport immune response oxidation reduction cell growth	protein binding calcium ion binding actin binding	Regulation of actin cytoskeleton Focal adhesion Leukocyte transendothelial migration Tight junction Systemic lupus erythematosus Adherens junction Arrhythmogenic right ventricular cardiomyopathy (ARVC)	Manual Assigned Name:Actinin alpha 2 HPRD>00019_1>Actinin alpha 2 HPRD>00020_1>Actinin alpha 1 HPRD>05222_1>Actinin alpha 4 SwissPROT>ACTN1_HUMAN>Alpha-actinin-1 OS=Homo sapiens GN=ACTN1 PE=1 SV=2 SwissPROT>ACTN2_HUMAN>Alpha-actinin-2 OS=Homo sapiens GN=ACTN2 PE=1 SV=1 SwissPROT>ACTN4_HUMAN>Alpha-actinin-4 OS=Homo sapiens GN=ACTN4 PE=1 SV=2 IPI>H0YGN3> IPI>H9KV75> IPI>O43707>Alpha-actinin-4 IPI>P…
Actinin alpha 2	K.LM#LLLEVISGER.L	2.18051e+07	2.69324e+06	3.86699e+06	2.61572e+06	12055312	3952825	2453501	3051299	46684595	2628133	2669039	2903231	6675266	1498767	6478443	1892633	0.123515	0.177344	0.119959	0.0506565	0.0757892	0.0451792	2	215273967	O43707	ACTN4	cytoplasm nucleus striated muscle thin filament focal adhesion membrane cytoskeleton nucleolus integral to membrane	regulation of apoptosis actin filament bundle formation response to calcium ion cell adhesion muscle contraction transport immune response oxidation reduction regulation of transcription, DNA-dependent protein amino acid phosphorylation synaptic transmission cell growth	protein binding calcium ion binding actin binding protein complex binding	Regulation of actin cytoskeleton Focal adhesion Leukocyte transendothelial migration Tight junction Systemic lupus erythematosus Adherens junction Arrhythmogenic right ventricular cardiomyopathy (ARVC)	Manual Assigned Name:Actinin alpha 2 HPRD>00019_1>Actinin alpha 2 HPRD>00020_1>Actinin alpha 1 HPRD>02148_1>Actinin alpha 3 HPRD>05222_1>Actinin alpha 4 SwissPROT>ACTN1_HUMAN>Alpha-actinin-1 OS=Homo sapiens GN=ACTN1 PE=1 SV=2 SwissPROT>ACTN2_HUMAN>Alpha-actinin-2 OS=Homo sapiens GN=ACTN2 PE=1 SV=1 SwissPROT>ACTN3_HUMAN>Alpha-actinin-3 OS=Homo sapiens GN=ACTN3 PE=1 SV=2 SwissPROT>ACTN4_HUMAN>Alpha…
Actinin alpha 2	K.KHEAFESDLAAHQDR.V	2.27738e+08	2.00551e+08	1.40028e+08	7.66488e+07	295242035	249047654	80901362	75779481	204218896	175686296	219275606	100389526	183753151	176918645	119907879	53777306	0.880621	0.614866	0.336566	0.275116	0.119626	0.01863	4	13123943	H0YGN3	ACTN2	cytoplasm nucleus membrane cytoskeleton	regulation of apoptosis actin filament bundle formation response to calcium ion cell adhesion muscle contraction transport immune response oxidation reduction cell growth	protein binding calcium ion binding actin binding	Regulation of actin cytoskeleton Focal adhesion Leukocyte transendothelial migration Tight junction Systemic lupus erythematosus Adherens junction Arrhythmogenic right ventricular cardiomyopathy (ARVC)	Manual Assigned Name:Actinin alpha 2 HPRD>00019_1>Actinin alpha 2 HPRD>00020_1>Actinin alpha 1 HPRD>05222_1>Actinin alpha 4 SwissPROT>ACTN1_HUMAN>Alpha-actinin-1 OS=Homo sapiens GN=ACTN1 PE=1 SV=2 SwissPROT>ACTN2_HUMAN>Alpha-actinin-2 OS=Homo sapiens GN=ACTN2 PE=1 SV=1 SwissPROT>ACTN4_HUMAN>Alpha-actinin-4 OS=Homo sapiens GN=ACTN4 PE=1 SV=2 IPI>H0YGN3> IPI>H9KV75> IPI>O43707>Alpha-actinin-4 IPI>P…
Actinin alpha 2	K.CQLEINFNTLQTK.L	1.46085e+08	8.42039e+07	1.53219e+08	6.09056e+07	164457475	110734737	168527538	48157815	162766894	83684072	238146098	44466784	111030752	58193015	52981957	90092206	0.576404	1.04883	0.416919	0.0643707	0.357633	0.0335636	2	215273967	H0YGN3	ACTN2	cytoplasm nucleus striated muscle thin filament focal adhesion membrane cytoskeleton nucleolus integral to membrane	regulation of apoptosis actin filament bundle formation response to calcium ion cell adhesion muscle contraction transport immune response oxidation reduction regulation of transcription, DNA-dependent protein amino acid phosphorylation synaptic transmission cell growth	protein binding calcium ion binding actin binding	Regulation of actin cytoskeleton Focal adhesion Leukocyte transendothelial migration Tight junction Systemic lupus erythematosus Adherens junction Arrhythmogenic right ventricular cardiomyopathy (ARVC)	Manual Assigned Name:Actinin alpha 2 HPRD>00019_1>Actinin alpha 2 HPRD>00020_1>Actinin alpha 1 HPRD>02148_1>Actinin alpha 3 HPRD>05222_1>Actinin alpha 4 SwissPROT>ACTN1_HUMAN>Alpha-actinin-1 OS=Homo sapiens GN=ACTN1 PE=1 SV=2 SwissPROT>ACTN2_HUMAN>Alpha-actinin-2 OS=Homo sapiens GN=ACTN2 PE=1 SV=1 SwissPROT>ACTN3_HUMAN>Alpha-actinin-3 OS=Homo sapiens GN=ACTN3 PE=1 SV=2 SwissPROT>ACTN4_HUMAN>Alpha…
Actinin alpha 2	K.HEAFESDLAAHQDR.V	4.1007e+07	2.46263e+07	9.00774e+06	4.73002e+06	61624527	30876161	6536909	3894274	33117591	21274383	14086653	5764278	28278965	21728241	6399663	4531512	0.600538	0.219663	0.115347	0.115272	0.0223396	0.00750329	3	215273967	H0YGN3	ACTN2	cytoplasm nucleus striated muscle thin filament focal adhesion membrane cytoskeleton nucleolus integral to membrane	regulation of apoptosis actin filament bundle formation response to calcium ion cell adhesion muscle contraction transport immune response oxidation reduction regulation of transcription, DNA-dependent synaptic transmission cell growth	protein binding calcium ion binding actin binding	Regulation of actin cytoskeleton Focal adhesion Leukocyte transendothelial migration Tight junction Systemic lupus erythematosus Adherens junction Arrhythmogenic right ventricular cardiomyopathy (ARVC)	Manual Assigned Name:Actinin alpha 2 HPRD>00019_1>Actinin alpha 2 HPRD>00020_1>Actinin alpha 1 HPRD>02148_1>Actinin alpha 3 HPRD>05222_1>Actinin alpha 4 SwissPROT>ACTN1_HUMAN>Alpha-actinin-1 OS=Homo sapiens GN=ACTN1 PE=1 SV=2 SwissPROT>ACTN2_HUMAN>Alpha-actinin-2 OS=Homo sapiens GN=ACTN2 PE=1 SV=1 SwissPROT>ACTN3_HUMAN>Alpha-actinin-3 OS=Homo sapiens GN=ACTN3 PE=1 SV=2 SwissPROT>ACTN4_HUMAN>Alpha…
Actinin alpha 4	R.HRPELIEYDK.L	1.38751e+08	9.13152e+07	1.4721e+08	9.63505e+07	106996868	86560042	94815437	67646623	142266950	89775554	234522180	103405864	166988643	97609997	112291628	117999028	0.658124	1.06096	0.694414	0.0464406	0.398546	0.113644	3	13123943	O43707	ACTN4	nucleus cytoskeleton	transport protein amino acid phosphorylation cell growth	protein binding actin binding	Regulation of actin cytoskeleton Focal adhesion Leukocyte transendothelial migration Tight junction Systemic lupus erythematosus Adherens junction Arrhythmogenic right ventricular cardiomyopathy (ARVC)	Manual Assigned Name:Actinin alpha 4 HPRD>05222_1>Actinin alpha 4 SwissPROT>ACTN4_HUMAN>Alpha-actinin-4 OS=Homo sapiens GN=ACTN4 PE=1 SV=2 IPI>O43707>Alpha-actinin-4 IPI>K7EJH8> IPI>E7EV83>Uncharacterized protein NCBI>13123943>Alpha-actinin 4 (Non-muscle alpha-actinin 4) (F-actin cross linking protein) NCBI>3157976>alpha actinin [Homo sapiens] NCBI>2804273>alpha actinin 4 [Homo sapiens] NCBI>1670…
Actinin alpha 4	K.GISQEQMQEFR.A	1.58888e+08	1.17865e+08	2.74409e+08	9.06453e+07	208903698	143469653	226537759	81616328	144551806	108006065	476876530	80542630	123207016	102119792	119813736	109777061	0.741815	1.72707	0.5705	0.139363	0.216929	0.0479962	2	13123943	O43707	ACTN4	nucleus intracellular	transport calcium-mediated signaling	protein binding calcium ion binding	Regulation of actin cytoskeleton Focal adhesion Leukocyte transendothelial migration Tight junction Systemic lupus erythematosus Adherens junction Arrhythmogenic right ventricular cardiomyopathy (ARVC)	Manual Assigned Name:Actinin alpha 4 HPRD>05222_1>Actinin alpha 4 SwissPROT>ACTN4_HUMAN>Alpha-actinin-4 OS=Homo sapiens GN=ACTN4 PE=1 SV=2 IPI>O43707>Alpha-actinin-4 IPI>H7C144> IPI>D6PXK4>Alpha actinin 4 short isoform IPI>F5GXS2>Uncharacterized protein NCBI>13123943>Alpha-actinin 4 (Non-muscle alpha-actinin 4) (F-actin cross linking protein) NCBI>90655152>actinin alpha4 isoform [Homo sapiens] [M…
Actinin alpha 4	K.LSGSNPYTTVTPQIINSK.W	1.84788e+08	1.20303e+08	2.25959e+08	1.92689e+08	188966643	142594552	213928649	216560227	184568845	110053909	287317291	216148769	180828395	108260300	176631375	145357141	0.651032	1.2228	1.04276	0.0179948	0.169418	0.366762	2	13123943	O43707	ACTN4	nucleus intracellular	transport calcium-mediated signaling	protein binding calcium ion binding	Regulation of actin cytoskeleton Focal adhesion Leukocyte transendothelial migration Tight junction Systemic lupus erythematosus Adherens junction Arrhythmogenic right ventricular cardiomyopathy (ARVC)	Manual Assigned Name:Actinin alpha 4 HPRD>05222_1>Actinin alpha 4 SwissPROT>ACTN4_HUMAN>Alpha-actinin-4 OS=Homo sapiens GN=ACTN4 PE=1 SV=2 IPI>O43707>Alpha-actinin-4 IPI>H7C144> IPI>D6PXK4>Alpha actinin 4 short isoform IPI>F5GXS2>Uncharacterized protein NCBI>13123943>Alpha-actinin 4 (Non-muscle alpha-actinin 4) (F-actin cross linking protein) NCBI>90655152>actinin alpha4 isoform [Homo sapiens] [M…
Actinin alpha 4	K.MVSDINNGWQHLEQAEK.G	2.29228e+07	8.65678e+06	8.34068e+06	4.22479e+06	38648961	9490966	6448943	2179391	19179430	7257375	11864007	7899791	10940130	9222011	6709081	2595181	0.377649	0.363859	0.184305	0.0769622	0.0796961	0.0410791	2	13123943	O43707	ACTN4	nucleus cytoskeleton	transport cell growth	protein binding actin binding	Regulation of actin cytoskeleton Focal adhesion Leukocyte transendothelial migration Tight junction Systemic lupus erythematosus Adherens junction Arrhythmogenic right ventricular cardiomyopathy (ARVC)	Manual Assigned Name:Actinin alpha 4 HPRD>05222_1>Actinin alpha 4 SwissPROT>ACTN4_HUMAN>Alpha-actinin-4 OS=Homo sapiens GN=ACTN4 PE=1 SV=2 IPI>O43707>Alpha-actinin-4 IPI>D6PXK4>Alpha actinin 4 short isoform IPI>E7EV83>Uncharacterized protein NCBI>13123943>Alpha-actinin 4 (Non-muscle alpha-actinin 4) (F-actin cross linking protein) NCBI>33874637>ACTN4 protein [Homo sapiens] NCBI>3157976>alpha acti…
Actinin alpha 4	K.AGTQIENIDEDFR.D	9.60543e+07	8.3978e+07	3.43429e+07	1.01187e+07	140182767	67127392	45524421	7438170	38622549	34711597	27690568	15533865	109357675	150095068	29813645	7384141	0.874276	0.357536	0.105344	0.343907	0.0829057	0.0192695	2	13123943	O43707	ACTN4	nucleus intracellular cytoskeleton	transport calcium-mediated signaling protein amino acid phosphorylation cell growth	protein binding calcium ion binding actin binding	Regulation of actin cytoskeleton Focal adhesion Leukocyte transendothelial migration Tight junction Systemic lupus erythematosus Adherens junction Arrhythmogenic right ventricular cardiomyopathy (ARVC)	Manual Assigned Name:Actinin alpha 4 HPRD>05222_1>Actinin alpha 4 SwissPROT>ACTN4_HUMAN>Alpha-actinin-4 OS=Homo sapiens GN=ACTN4 PE=1 SV=2 IPI>O43707>Alpha-actinin-4 IPI>K7EP19> IPI>E7EV83>Uncharacterized protein IPI>F5GXS2>Uncharacterized protein NCBI>13123943>Alpha-actinin 4 (Non-muscle alpha-actinin 4) (F-actin cross linking protein) NCBI>90655152>actinin alpha4 isoform [Homo sapiens] [MASS=59…
Actinin alpha 4	K.LVSIGAEEIVDGNAK.M	9.71416e+07	1.4966e+08	1.73515e+08	1.03166e+08	75509336	156722286	135068537	151903421	126271310	147860059	218576685	13361986	89644250	144396414	166900407	144231703	1.54063	1.78621	1.06201	0.0468836	0.0510954	0.316942	2	13123943	O43707	ACTN4	nucleus cytoskeleton	transport protein amino acid phosphorylation cell growth regulation of apoptosis	protein binding actin binding protein complex binding	Regulation of actin cytoskeleton Focal adhesion Leukocyte transendothelial migration Tight junction Systemic lupus erythematosus Adherens junction Arrhythmogenic right ventricular cardiomyopathy (ARVC)	Manual Assigned Name:Actinin alpha 4 HPRD>05222_1>Actinin alpha 4 SwissPROT>ACTN4_HUMAN>Alpha-actinin-4 OS=Homo sapiens GN=ACTN4 PE=1 SV=2 IPI>O43707>Alpha-actinin-4 IPI>E7EV83>Uncharacterized protein NCBI>13123943>Alpha-actinin 4 (Non-muscle alpha-actinin 4) (F-actin cross linking protein) NCBI>2804273>alpha actinin 4 [Homo sapiens] NCBI>167013291>Chain B, Crystal Structure Of The Actin-Binding …
Actinin alpha 4	R.TIPWLEDRVPQK.T	5.49606e+07	7.31908e+07	1.84825e+08	1.78305e+08	68448448	56668820	142765984	237659642	65901929	80911604	262761625	83808475	30531473	81991995	148948850	213446939	1.3317	3.36287	3.24423	0.186782	0.0297419	0.0560745	3	13123943	O43707	ACTN4	nucleus cytoskeleton	transport protein amino acid phosphorylation cell growth	protein binding actin binding	Regulation of actin cytoskeleton Focal adhesion Leukocyte transendothelial migration Tight junction Systemic lupus erythematosus Adherens junction Arrhythmogenic right ventricular cardiomyopathy (ARVC)	Manual Assigned Name:Actinin alpha 4 HPRD>05222_1>Actinin alpha 4 SwissPROT>ACTN4_HUMAN>Alpha-actinin-4 OS=Homo sapiens GN=ACTN4 PE=1 SV=2 IPI>O43707>Alpha-actinin-4 IPI>K7EJH8> IPI>D6PXK4>Alpha actinin 4 short isoform IPI>E7EV83>Uncharacterized protein NCBI>13123943>Alpha-actinin 4 (Non-muscle alpha-actinin 4) (F-actin cross linking protein) NCBI>33874637>ACTN4 protein [Homo sapiens] NCBI>315797…
Actinin alpha 4	K.DGLAFNALIHR.H	2.40983e+08	2.10409e+08	3.28408e+08	1.3909e+08	250874265	243155877	277610753	162745599	288425831	201191374	424793714	115878677	183649763	186879894	282820897	138647048	0.873127	1.36279	0.577179	0.245493	0.130339	0.0389935	3	17368942	O43707	ACTN4	nucleus cytoplasm cytoskeleton	transport vesicle-mediated transport protein amino acid phosphorylation cell growth sensory perception of sound	protein binding actin binding	Regulation of actin cytoskeleton Focal adhesion Leukocyte transendothelial migration Tight junction Systemic lupus erythematosus Adherens junction Arrhythmogenic right ventricular cardiomyopathy (ARVC)	Manual Assigned Name:Actinin alpha 4 HPRD>05222_1>Actinin alpha 4 HPRD>09372_1>Spectrin beta IV SwissPROT>ACTN4_HUMAN>Alpha-actinin-4 OS=Homo sapiens GN=ACTN4 PE=1 SV=2 SwissPROT>SPTN4_HUMAN>"Isoform 4 of Spectrin beta chain, brain 3 OS=Homo sapiens GN=SPTBN4" IPI>O43707>Alpha-actinin-4 IPI>Q9H254>Spectrin beta chain, brain 3 IPI>E9PDB1>Non-erythrocytic beta-spectrin 4 IPI>Q9H254-2>Isoform 2 of S…
Actinin alpha 4	K.DGLAFNALIHR.H	1.49764e+08	9.46351e+07	1.54805e+08	7.57826e+07	179568354	120889899	105962032	83266721	167470707	85170516	242722972	66676698	102252829	77844812	115728576	77404459	0.631895	1.03366	0.506014	0.0931907	0.396003	0.0347457	2	17368942	O43707	ACTN4	nucleus cytoplasm cytoskeleton	transport vesicle-mediated transport protein amino acid phosphorylation cell growth sensory perception of sound	protein binding actin binding	Regulation of actin cytoskeleton Focal adhesion Leukocyte transendothelial migration Tight junction Systemic lupus erythematosus Adherens junction Arrhythmogenic right ventricular cardiomyopathy (ARVC)	Manual Assigned Name:Actinin alpha 4 HPRD>05222_1>Actinin alpha 4 HPRD>09372_1>Spectrin beta IV SwissPROT>ACTN4_HUMAN>Alpha-actinin-4 OS=Homo sapiens GN=ACTN4 PE=1 SV=2 SwissPROT>SPTN4_HUMAN>"Isoform 4 of Spectrin beta chain, brain 3 OS=Homo sapiens GN=SPTBN4" IPI>O43707>Alpha-actinin-4 IPI>Q9H254>Spectrin beta chain, brain 3 IPI>E9PDB1>Non-erythrocytic beta-spectrin 4 IPI>Q9H254-2>Isoform 2 of S…
Actinin alpha 4	K.ACLISLGYDVENDR.Q	6.40321e+07	8.11208e+07	3.88143e+07	2.1864e+07	68794236	103321186	33357809	21061842	74325856	68654505	44025871	20950007	48976125	71386808	39059070	23580162	1.26688	0.606169	0.341454	0.167983	0.0395405	0.0076388	2	13123943	O43707	ACTN4	nucleus intracellular	transport calcium-mediated signaling	protein binding calcium ion binding	Regulation of actin cytoskeleton Focal adhesion Leukocyte transendothelial migration Tight junction Systemic lupus erythematosus Adherens junction Arrhythmogenic right ventricular cardiomyopathy (ARVC)	Manual Assigned Name:Actinin alpha 4 HPRD>05222_1>Actinin alpha 4 SwissPROT>ACTN4_HUMAN>Alpha-actinin-4 OS=Homo sapiens GN=ACTN4 PE=1 SV=2 IPI>O43707>Alpha-actinin-4 IPI>D6PXK4>Alpha actinin 4 short isoform IPI>F5GXS2>Uncharacterized protein NCBI>13123943>Alpha-actinin 4 (Non-muscle alpha-actinin 4) (F-actin cross linking protein) NCBI>90655152>actinin alpha4 isoform [Homo sapiens] [MASS=59579] N…
Actinin alpha 4	R.ETTDTDTADQVIASFK.V	2.45466e+08	2.11013e+08	2.35826e+08	1.34849e+08	247488183	247826904	191519878	134452928	307328670	201100331	332951679	131461453	181581621	184110773	183006762	138632650	0.859641	0.960728	0.549359	0.251214	0.359126	0.0297757	2	13123943	O43707	ACTN4	nucleus intracellular	transport calcium-mediated signaling	protein binding calcium ion binding	Regulation of actin cytoskeleton Focal adhesion Leukocyte transendothelial migration Tight junction Systemic lupus erythematosus Adherens junction Arrhythmogenic right ventricular cardiomyopathy (ARVC)	Manual Assigned Name:Actinin alpha 4 HPRD>05222_1>Actinin alpha 4 SwissPROT>ACTN4_HUMAN>Alpha-actinin-4 OS=Homo sapiens GN=ACTN4 PE=1 SV=2 IPI>O43707>Alpha-actinin-4 IPI>H7C144> IPI>D6PXK4>Alpha actinin 4 short isoform IPI>F5GXS2>Uncharacterized protein NCBI>13123943>Alpha-actinin 4 (Non-muscle alpha-actinin 4) (F-actin cross linking protein) NCBI>90655152>actinin alpha4 isoform [Homo sapiens] [M…
Actinin alpha 4	R.VEQIAAIAQELNELDYYDSHNVNTR.C	1.54657e+08	1.61688e+08	4.95098e+07	2.15182e+07	180604442	213836106	40061066	21475288	140610901	137827021	68364840	18998158	142755671	133399557	40103626	24081264	1.04546	0.320127	0.139135	0.373181	0.0122337	0.00279187	4	13123943	O43707	ACTN4	nucleus	transport	protein binding	Regulation of actin cytoskeleton Focal adhesion Leukocyte transendothelial migration Tight junction Systemic lupus erythematosus Adherens junction Arrhythmogenic right ventricular cardiomyopathy (ARVC)	Manual Assigned Name:Actinin alpha 4 HPRD>05222_1>Actinin alpha 4 SwissPROT>ACTN4_HUMAN>Alpha-actinin-4 OS=Homo sapiens GN=ACTN4 PE=1 SV=2 IPI>O43707>Alpha-actinin-4 IPI>D6PXK4>Alpha actinin 4 short isoform NCBI>13123943>Alpha-actinin 4 (Non-muscle alpha-actinin 4) (F-actin cross linking protein) NCBI>33874637>ACTN4 protein [Homo sapiens] NCBI>2804273>alpha actinin 4 [Homo sapiens] NCBI>295393786…
Actinin alpha 4	R.VEQIAAIAQELNELDYYDSHNVNTR.C	7.85008e+07	7.45014e+07	3.3414e+07	1.54098e+07	100056704	97959758	23156575	15620078	75767431	62608677	50412762	15751966	59678144	62935905	26672695	14857437	0.949054	0.425652	0.196302	0.354439	0.0416629	0.00495515	3	13123943	O43707	ACTN4	nucleus	transport	protein binding	Regulation of actin cytoskeleton Focal adhesion Leukocyte transendothelial migration Tight junction Systemic lupus erythematosus Adherens junction Arrhythmogenic right ventricular cardiomyopathy (ARVC)	Manual Assigned Name:Actinin alpha 4 HPRD>05222_1>Actinin alpha 4 SwissPROT>ACTN4_HUMAN>Alpha-actinin-4 OS=Homo sapiens GN=ACTN4 PE=1 SV=2 IPI>O43707>Alpha-actinin-4 IPI>D6PXK4>Alpha actinin 4 short isoform NCBI>13123943>Alpha-actinin 4 (Non-muscle alpha-actinin 4) (F-actin cross linking protein) NCBI>33874637>ACTN4 protein [Homo sapiens] NCBI>2804273>alpha actinin 4 [Homo sapiens] NCBI>295393786…
Actinin alpha 4	R.SIVDYKPNLDLLEQQHQLIQEALIFDNK.H	7.49079e+07	7.07527e+07	5.25164e+07	3.47734e+07	63591198	92415552	62751034	52060017	94982823	73132836	35272557	27616374	66149673	46709619	59525512	24643929	0.944529	0.701079	0.464216	0.338361	0.124144	0.044827	5	13123943	O43707	ACTN4	nucleus intracellular	transport calcium-mediated signaling	protein binding calcium ion binding	Regulation of actin cytoskeleton Focal adhesion Leukocyte transendothelial migration Tight junction Systemic lupus erythematosus Adherens junction Arrhythmogenic right ventricular cardiomyopathy (ARVC)	Manual Assigned Name:Actinin alpha 4 HPRD>05222_1>Actinin alpha 4 SwissPROT>ACTN4_HUMAN>Alpha-actinin-4 OS=Homo sapiens GN=ACTN4 PE=1 SV=2 IPI>O43707>Alpha-actinin-4 IPI>H7C144> IPI>D6PXK4>Alpha actinin 4 short isoform IPI>F5GXS2>Uncharacterized protein NCBI>13123943>Alpha-actinin 4 (Non-muscle alpha-actinin 4) (F-actin cross linking protein) NCBI>90655152>actinin alpha4 isoform [Homo sapiens] [M…
Actinin alpha 4	K.RDHALLEEQSK.Q	8.80358e+07	5.06015e+07	2.33584e+07	3.13183e+07	96500082	52021905	32763753	22870258	102608138	53722643	3292131	25968179	64999225	46060094	34019391	45116470	0.574784	0.265329	0.355745	0.0330114	0.0812432	0.0240029	2	13123943	O43707	ACTN4	nucleus intracellular	transport calcium-mediated signaling	protein binding calcium ion binding	Regulation of actin cytoskeleton Focal adhesion Leukocyte transendothelial migration Tight junction Systemic lupus erythematosus Adherens junction Arrhythmogenic right ventricular cardiomyopathy (ARVC)	Manual Assigned Name:Actinin alpha 4 HPRD>05222_1>Actinin alpha 4 SwissPROT>ACTN4_HUMAN>Alpha-actinin-4 OS=Homo sapiens GN=ACTN4 PE=1 SV=2 IPI>O43707>Alpha-actinin-4 IPI>H7C144> IPI>D6PXK4>Alpha actinin 4 short isoform IPI>F5GXS2>Uncharacterized protein NCBI>13123943>Alpha-actinin 4 (Non-muscle alpha-actinin 4) (F-actin cross linking protein) NCBI>90655152>actinin alpha4 isoform [Homo sapiens] [M…
Actinin alpha 4	K.RDHALLEEQSK.Q	7.14325e+08	4.29408e+08	2.55992e+08	3.08386e+08	741425529	481563480	365151021	267993273	787322104	425763684	54013274	221435356	614226863	380898291	348811016	435730418	0.601139	0.358369	0.431717	0.0167953	0.0887324	0.0253009	3	13123943	O43707	ACTN4	nucleus intracellular	transport calcium-mediated signaling	protein binding calcium ion binding	Regulation of actin cytoskeleton Focal adhesion Leukocyte transendothelial migration Tight junction Systemic lupus erythematosus Adherens junction Arrhythmogenic right ventricular cardiomyopathy (ARVC)	Manual Assigned Name:Actinin alpha 4 HPRD>05222_1>Actinin alpha 4 SwissPROT>ACTN4_HUMAN>Alpha-actinin-4 OS=Homo sapiens GN=ACTN4 PE=1 SV=2 IPI>O43707>Alpha-actinin-4 IPI>H7C144> IPI>D6PXK4>Alpha actinin 4 short isoform IPI>F5GXS2>Uncharacterized protein NCBI>13123943>Alpha-actinin 4 (Non-muscle alpha-actinin 4) (F-actin cross linking protein) NCBI>90655152>actinin alpha4 isoform [Homo sapiens] [M…
Actinin alpha 4	K.MVSDINNGWQHLEQAEK.G	1.65133e+08	1.42145e+08	1.26849e+08	7.08492e+07	223182173	132574058	109961217	77193206	143624917	170633301	138140201	63135484	128592434	123227382	132446228	72218905	0.86079	0.768163	0.429043	0.271423	0.164504	0.0199826	3	13123943	O43707	ACTN4	nucleus cytoskeleton	transport cell growth	protein binding actin binding	Regulation of actin cytoskeleton Focal adhesion Leukocyte transendothelial migration Tight junction Systemic lupus erythematosus Adherens junction Arrhythmogenic right ventricular cardiomyopathy (ARVC)	Manual Assigned Name:Actinin alpha 4 HPRD>05222_1>Actinin alpha 4 SwissPROT>ACTN4_HUMAN>Alpha-actinin-4 OS=Homo sapiens GN=ACTN4 PE=1 SV=2 IPI>O43707>Alpha-actinin-4 IPI>D6PXK4>Alpha actinin 4 short isoform IPI>E7EV83>Uncharacterized protein NCBI>13123943>Alpha-actinin 4 (Non-muscle alpha-actinin 4) (F-actin cross linking protein) NCBI>33874637>ACTN4 protein [Homo sapiens] NCBI>3157976>alpha acti…
Actinin alpha 4	K.NFITAEELR.R	6.90527e+07	2.15117e+08	1.01696e+08	2.58122e+07	74017699	262894873	200447619	21949419	78745056	113099035	73278291	37370796	54395359	269357544	31361707	18116526	3.11526	1.47273	0.373805	0.034166	0.359391	0.0243101	2	13123943	O43707	ACTN4	nucleus intracellular	transport calcium-mediated signaling	protein binding calcium ion binding	Regulation of actin cytoskeleton Focal adhesion Leukocyte transendothelial migration Tight junction Systemic lupus erythematosus Adherens junction Arrhythmogenic right ventricular cardiomyopathy (ARVC)	Manual Assigned Name:Actinin alpha 4 HPRD>05222_1>Actinin alpha 4 SwissPROT>ACTN4_HUMAN>Alpha-actinin-4 OS=Homo sapiens GN=ACTN4 PE=1 SV=2 IPI>O43707>Alpha-actinin-4 IPI>H7C144> IPI>D6PXK4>Alpha actinin 4 short isoform IPI>F5GXS2>Uncharacterized protein NCBI>13123943>Alpha-actinin 4 (Non-muscle alpha-actinin 4) (F-actin cross linking protein) NCBI>90655152>actinin alpha4 isoform [Homo sapiens] [M…
Actinin alpha 4	K.M#LDAEDIVNTARPDEK.A	6.57243e+07	7.07977e+06	1.59635e+07	1.72156e+07	74459346	10592528	17460266	23443283	70882742	6181744	13010352	12980400	51830820	4465045	17419847	15223079	0.107719	0.242886	0.261936	0.00716566	0.00595153	0.0105689	3	13123943	O43707	ACTN4	nucleus cytoskeleton	transport protein amino acid phosphorylation cell growth	protein binding actin binding	Regulation of actin cytoskeleton Focal adhesion Leukocyte transendothelial migration Tight junction Systemic lupus erythematosus Adherens junction Arrhythmogenic right ventricular cardiomyopathy (ARVC)	Manual Assigned Name:Actinin alpha 4 HPRD>05222_1>Actinin alpha 4 SwissPROT>ACTN4_HUMAN>Alpha-actinin-4 OS=Homo sapiens GN=ACTN4 PE=1 SV=2 IPI>O43707>Alpha-actinin-4 IPI>E7EV83>Uncharacterized protein NCBI>13123943>Alpha-actinin 4 (Non-muscle alpha-actinin 4) (F-actin cross linking protein) NCBI>3157976>alpha actinin [Homo sapiens] NCBI>2804273>alpha actinin 4 [Homo sapiens] NCBI>119577215>actini…
Actinin alpha 4	R.M#APYQGPDAVPGALDYK.S	2.32312e+07	1.46552e+07	2.00658e+06	5.28853e+06	11128435	22873029	1119227	11992247	40104360	15456078		2884042	18460787	5636608	2893940	989304	0.630843	0.0863745	0.227648	0.238236	0.0360579	0.0779322	2	13123943	O43707	ACTN4	nucleus intracellular	transport calcium-mediated signaling	protein binding calcium ion binding	Regulation of actin cytoskeleton Focal adhesion Leukocyte transendothelial migration Tight junction Systemic lupus erythematosus Adherens junction Arrhythmogenic right ventricular cardiomyopathy (ARVC)	Manual Assigned Name:Actinin alpha 4 HPRD>05222_1>Actinin alpha 4 SwissPROT>ACTN4_HUMAN>Alpha-actinin-4 OS=Homo sapiens GN=ACTN4 PE=1 SV=2 IPI>O43707>Alpha-actinin-4 IPI>H7C144> IPI>D6PXK4>Alpha actinin 4 short isoform IPI>F5GXS2>Uncharacterized protein NCBI>13123943>Alpha-actinin 4 (Non-muscle alpha-actinin 4) (F-actin cross linking protein) NCBI>90655152>actinin alpha4 isoform [Homo sapiens] [M…
Actinin alpha 4	R.QGEAEFNR.I	2.39176e+08	1.54008e+08	8.10138e+07	3.59478e+07	329293827	199452184	78043367	34721300	208565967	143153296	86796843	27893025	179669224	119419249	78201316	45229042	0.643911	0.33872	0.150298	0.109289	0.0133989	0.00724811	2	13123943	O43707	ACTN4	nucleus intracellular	transport calcium-mediated signaling	protein binding calcium ion binding	Regulation of actin cytoskeleton Focal adhesion Leukocyte transendothelial migration Tight junction Systemic lupus erythematosus Adherens junction Arrhythmogenic right ventricular cardiomyopathy (ARVC)	Manual Assigned Name:Actinin alpha 4 HPRD>05222_1>Actinin alpha 4 SwissPROT>ACTN4_HUMAN>Alpha-actinin-4 OS=Homo sapiens GN=ACTN4 PE=1 SV=2 IPI>O43707>Alpha-actinin-4 IPI>D6PXK4>Alpha actinin 4 short isoform IPI>F5GXS2>Uncharacterized protein NCBI>13123943>Alpha-actinin 4 (Non-muscle alpha-actinin 4) (F-actin cross linking protein) NCBI>90655152>actinin alpha4 isoform [Homo sapiens] [MASS=59579] N…
Actinin alpha 4	R.HRPELIEYDK.L	2.35055e+07	9.08255e+06	1.15321e+07	8.84597e+06	24142578	12198652	8957459	7759227	23758603	4917344	14815512	8584836	22615274	10131650	10823402	10193854	0.386401	0.490614	0.376337	0.031141	0.0173085	0.00433939	2	13123943	O43707	ACTN4	nucleus cytoskeleton	transport protein amino acid phosphorylation cell growth	protein binding actin binding	Regulation of actin cytoskeleton Focal adhesion Leukocyte transendothelial migration Tight junction Systemic lupus erythematosus Adherens junction Arrhythmogenic right ventricular cardiomyopathy (ARVC)	Manual Assigned Name:Actinin alpha 4 HPRD>05222_1>Actinin alpha 4 SwissPROT>ACTN4_HUMAN>Alpha-actinin-4 OS=Homo sapiens GN=ACTN4 PE=1 SV=2 IPI>O43707>Alpha-actinin-4 IPI>K7EJH8> IPI>E7EV83>Uncharacterized protein NCBI>13123943>Alpha-actinin 4 (Non-muscle alpha-actinin 4) (F-actin cross linking protein) NCBI>3157976>alpha actinin [Homo sapiens] NCBI>2804273>alpha actinin 4 [Homo sapiens] NCBI>1670…
Actinin alpha 4	K.HRDYETATLSDIK.A	3.71434e+07	1.56475e+07	3.4149e+07	4.31717e+07	30743606	17008064	30425951	37748679	43736533	14330537	44419156	54297195	36950045	15603833	27601765	37469346	0.421272	0.919382	1.1623	0.00819006	0.2967	0.226705	2	13123943	O43707	ACTN4	nucleus cytoskeleton	transport cell growth	protein binding actin binding	Regulation of actin cytoskeleton Focal adhesion Leukocyte transendothelial migration Tight junction Systemic lupus erythematosus Adherens junction Arrhythmogenic right ventricular cardiomyopathy (ARVC)	Manual Assigned Name:Actinin alpha 4 HPRD>05222_1>Actinin alpha 4 SwissPROT>ACTN4_HUMAN>Alpha-actinin-4 OS=Homo sapiens GN=ACTN4 PE=1 SV=2 IPI>O43707>Alpha-actinin-4 IPI>D6PXK4>Alpha actinin 4 short isoform IPI>E7EV83>Uncharacterized protein NCBI>13123943>Alpha-actinin 4 (Non-muscle alpha-actinin 4) (F-actin cross linking protein) NCBI>33874637>ACTN4 protein [Homo sapiens] NCBI>3157976>alpha acti…
Actinin alpha 4	R.ISIEM#NGTLEDQLSHLK.Q	4.63855e+07	6.02207e+07	4.09325e+07	6.11879e+06	50951674	60872150	40084776	4475033	37689283	55586696		4732517	50515536	64203286	41780308	9148812	1.29827	0.882443	0.131912	0.0649996	0.234542	0.00714415	3	13123943	O43707	ACTN4	nucleus intracellular	transport calcium-mediated signaling	protein binding calcium ion binding	Regulation of actin cytoskeleton Focal adhesion Leukocyte transendothelial migration Tight junction Systemic lupus erythematosus Adherens junction Arrhythmogenic right ventricular cardiomyopathy (ARVC)	Manual Assigned Name:Actinin alpha 4 HPRD>05222_1>Actinin alpha 4 SwissPROT>ACTN4_HUMAN>Alpha-actinin-4 OS=Homo sapiens GN=ACTN4 PE=1 SV=2 IPI>O43707>Alpha-actinin-4 IPI>H7C144> IPI>D6PXK4>Alpha actinin 4 short isoform IPI>F5GXS2>Uncharacterized protein NCBI>13123943>Alpha-actinin 4 (Non-muscle alpha-actinin 4) (F-actin cross linking protein) NCBI>90655152>actinin alpha4 isoform [Homo sapiens] [M…
Actinin alpha 4	K.ACLISLGYDVENDRQGEAEFNR.I	7.09819e+07	1.69266e+07	8.92963e+06	7.12484e+06	81727799	21473018	5377813	6276953	90350648	18788272	17077634	7963925	40867296	10518447	4333440	7133633	0.238463	0.125801	0.100375	0.0229846	0.0209718	0.00661585	2	13123943	O43707	ACTN4	nucleus intracellular	transport calcium-mediated signaling	protein binding calcium ion binding	Regulation of actin cytoskeleton Focal adhesion Leukocyte transendothelial migration Tight junction Systemic lupus erythematosus Adherens junction Arrhythmogenic right ventricular cardiomyopathy (ARVC)	Manual Assigned Name:Actinin alpha 4 HPRD>05222_1>Actinin alpha 4 SwissPROT>ACTN4_HUMAN>Alpha-actinin-4 OS=Homo sapiens GN=ACTN4 PE=1 SV=2 IPI>O43707>Alpha-actinin-4 IPI>D6PXK4>Alpha actinin 4 short isoform IPI>F5GXS2>Uncharacterized protein NCBI>13123943>Alpha-actinin 4 (Non-muscle alpha-actinin 4) (F-actin cross linking protein) NCBI>90655152>actinin alpha4 isoform [Homo sapiens] [MASS=59579] N…
Actinin alpha 4	K.ASIHEAWTDGKEAMLK.H	4.26274e+06	9.05965e+06	7.97054e+07	5.25533e+07	2972977	3667413	49988387	81556218	9215061	18291965	137797629	26030603	600193	5219571	51330129	50073128	2.12531	18.6981	12.3285	0.196252	0.0280771	0.0360212	4	13123943	O43707	ACTN4	nucleus cytoskeleton	transport cell growth	protein binding actin binding	Regulation of actin cytoskeleton Focal adhesion Leukocyte transendothelial migration Tight junction Systemic lupus erythematosus Adherens junction Arrhythmogenic right ventricular cardiomyopathy (ARVC)	Manual Assigned Name:Actinin alpha 4 HPRD>05222_1>Actinin alpha 4 SwissPROT>ACTN4_HUMAN>Alpha-actinin-4 OS=Homo sapiens GN=ACTN4 PE=1 SV=2 IPI>O43707>Alpha-actinin-4 IPI>D6PXK4>Alpha actinin 4 short isoform IPI>E7EV83>Uncharacterized protein NCBI>13123943>Alpha-actinin 4 (Non-muscle alpha-actinin 4) (F-actin cross linking protein) NCBI>33874637>ACTN4 protein [Homo sapiens] NCBI>3157976>alpha acti…
Actinin alpha 4	R.KAGTQIENIDEDFRDGLK.L	1.50765e+07	2.1763e+07	6.15903e+07	7.37332e+07	10019638	21603856	66647764	105097267	17491311	28105964	62113959	45215881	17718613	15579150	56009057	70886544	1.4435	4.08518	4.8906	0.145089	0.00850864	0.0165545	4	13123943	O43707	ACTN4	nucleus intracellular cytoskeleton	transport calcium-mediated signaling protein amino acid phosphorylation cell growth	protein binding calcium ion binding actin binding	Regulation of actin cytoskeleton Focal adhesion Leukocyte transendothelial migration Tight junction Systemic lupus erythematosus Adherens junction Arrhythmogenic right ventricular cardiomyopathy (ARVC)	Manual Assigned Name:Actinin alpha 4 HPRD>05222_1>Actinin alpha 4 SwissPROT>ACTN4_HUMAN>Alpha-actinin-4 OS=Homo sapiens GN=ACTN4 PE=1 SV=2 IPI>O43707>Alpha-actinin-4 IPI>K7EP19> IPI>E7EV83>Uncharacterized protein IPI>F5GXS2>Uncharacterized protein NCBI>13123943>Alpha-actinin 4 (Non-muscle alpha-actinin 4) (F-actin cross linking protein) NCBI>90655152>actinin alpha4 isoform [Homo sapiens] [MASS=59…
Actinin alpha 4	K.MLDAEDIVNTARPDEK.A	3.05767e+08	2.60058e+08	5.21333e+08	5.75696e+08	348844980	275825310	429524524	730114261	305317663	242041736	676060874	479952567	263139799	262305686	458412808	517021715	0.850508	1.705	1.88279	0.115502	0.041277	0.0253489	3	13123943	O43707	ACTN4	nucleus cytoskeleton	transport protein amino acid phosphorylation cell growth	protein binding actin binding	Regulation of actin cytoskeleton Focal adhesion Leukocyte transendothelial migration Tight junction Systemic lupus erythematosus Adherens junction Arrhythmogenic right ventricular cardiomyopathy (ARVC)	Manual Assigned Name:Actinin alpha 4 HPRD>05222_1>Actinin alpha 4 SwissPROT>ACTN4_HUMAN>Alpha-actinin-4 OS=Homo sapiens GN=ACTN4 PE=1 SV=2 IPI>O43707>Alpha-actinin-4 IPI>E7EV83>Uncharacterized protein NCBI>13123943>Alpha-actinin 4 (Non-muscle alpha-actinin 4) (F-actin cross linking protein) NCBI>3157976>alpha actinin [Homo sapiens] NCBI>2804273>alpha actinin 4 [Homo sapiens] NCBI>119577215>actini…
Actinin alpha 4	K.LMLLLEVISGERLPKPER.G	3.79133e+07	4.56744e+07	9.49153e+07	1.08197e+08	29939113	62016576	83927637	137878658	44009912	51104884	99118217	99025461	39790992	23901623	101700053	87687467	1.2047	2.50348	2.8538	0.326208	0.00903272	0.0125947	4	13123943	O43707	ACTN4	nucleus cytoskeleton	transport protein amino acid phosphorylation cell growth regulation of apoptosis	protein binding actin binding protein complex binding	Regulation of actin cytoskeleton Focal adhesion Leukocyte transendothelial migration Tight junction Systemic lupus erythematosus Adherens junction Arrhythmogenic right ventricular cardiomyopathy (ARVC)	Manual Assigned Name:Actinin alpha 4 HPRD>05222_1>Actinin alpha 4 SwissPROT>ACTN4_HUMAN>Alpha-actinin-4 OS=Homo sapiens GN=ACTN4 PE=1 SV=2 IPI>O43707>Alpha-actinin-4 IPI>E7EV83>Uncharacterized protein NCBI>13123943>Alpha-actinin 4 (Non-muscle alpha-actinin 4) (F-actin cross linking protein) NCBI>3157976>alpha actinin [Homo sapiens] NCBI>2804273>alpha actinin 4 [Homo sapiens] NCBI>167013291>Chain …
Actinin alpha 4	R.KDDPVTNLNNAFEVAEKYLDIPK.M	542402	702825	1.02624e+08	1.57929e+08	240126	962745	81414668	250786400	598016	869309	198592148	81890700	789062	276421	27866463	141110631	1.29577	189.204	291.167	0.315954	0.00825145	0.00441786	4	13123943	O43707	ACTN4	nucleus cytoskeleton	transport protein amino acid phosphorylation cell growth	protein binding actin binding	Regulation of actin cytoskeleton Focal adhesion Leukocyte transendothelial migration Tight junction Systemic lupus erythematosus Adherens junction Arrhythmogenic right ventricular cardiomyopathy (ARVC)	Manual Assigned Name:Actinin alpha 4 HPRD>05222_1>Actinin alpha 4 SwissPROT>ACTN4_HUMAN>Alpha-actinin-4 OS=Homo sapiens GN=ACTN4 PE=1 SV=2 IPI>O43707>Alpha-actinin-4 IPI>K7EJH8> IPI>E7EV83>Uncharacterized protein NCBI>13123943>Alpha-actinin 4 (Non-muscle alpha-actinin 4) (F-actin cross linking protein) NCBI>3157976>alpha actinin [Homo sapiens] NCBI>2804273>alpha actinin 4 [Homo sapiens] NCBI>1670…
Actinin alpha 4	K.LVSIGAEEIVDGNAK.M	2.25784e+07	2.8771e+07	3.89929e+07	2.43768e+07	19583192	31302551	32446727	42284630	22833107	24194360	49230515	6086842	25319037	30816220	35301515	24759033	1.27427	1.727	1.07965	0.0836824	0.0318787	0.338746	3	13123943	O43707	ACTN4	nucleus cytoskeleton	transport protein amino acid phosphorylation cell growth regulation of apoptosis	protein binding actin binding protein complex binding	Regulation of actin cytoskeleton Focal adhesion Leukocyte transendothelial migration Tight junction Systemic lupus erythematosus Adherens junction Arrhythmogenic right ventricular cardiomyopathy (ARVC)	Manual Assigned Name:Actinin alpha 4 HPRD>05222_1>Actinin alpha 4 SwissPROT>ACTN4_HUMAN>Alpha-actinin-4 OS=Homo sapiens GN=ACTN4 PE=1 SV=2 IPI>O43707>Alpha-actinin-4 IPI>E7EV83>Uncharacterized protein NCBI>13123943>Alpha-actinin 4 (Non-muscle alpha-actinin 4) (F-actin cross linking protein) NCBI>2804273>alpha actinin 4 [Homo sapiens] NCBI>167013291>Chain B, Crystal Structure Of The Actin-Binding …
Actinin alpha 4	K.LMLLLEVISGERLPKPER.G	1.62171e+06	5.69172e+06	1.39452e+07	2.38295e+07	475870	9800197	13259478	30672066	1894943	5709690	9684476	24130922	2494309	1565265	18891770	16685526	3.50971	8.59911	14.6941	0.126217	0.0233561	0.0152407	3	13123943	O43707	ACTN4	nucleus cytoskeleton	transport protein amino acid phosphorylation cell growth regulation of apoptosis	protein binding actin binding protein complex binding	Regulation of actin cytoskeleton Focal adhesion Leukocyte transendothelial migration Tight junction Systemic lupus erythematosus Adherens junction Arrhythmogenic right ventricular cardiomyopathy (ARVC)	Manual Assigned Name:Actinin alpha 4 HPRD>05222_1>Actinin alpha 4 SwissPROT>ACTN4_HUMAN>Alpha-actinin-4 OS=Homo sapiens GN=ACTN4 PE=1 SV=2 IPI>O43707>Alpha-actinin-4 IPI>E7EV83>Uncharacterized protein NCBI>13123943>Alpha-actinin 4 (Non-muscle alpha-actinin 4) (F-actin cross linking protein) NCBI>3157976>alpha actinin [Homo sapiens] NCBI>2804273>alpha actinin 4 [Homo sapiens] NCBI>167013291>Chain …
Actinin alpha 4	K.STLPDADRER.E	8.48076e+07	4.39352e+07	9.27031e+07	5.92328e+07	82068750	44162942	88101408	20666951	86066562	42373322	132172653	117150129	86287423	45269458	57835145	39881355	0.518058	1.0931	0.698438	0.00241607	0.376583	0.178012	2	13123943	O43707	ACTN4	nucleus intracellular	transport calcium-mediated signaling	protein binding calcium ion binding	Regulation of actin cytoskeleton Focal adhesion Leukocyte transendothelial migration Tight junction Systemic lupus erythematosus Adherens junction Arrhythmogenic right ventricular cardiomyopathy (ARVC)	Manual Assigned Name:Actinin alpha 4 HPRD>05222_1>Actinin alpha 4 SwissPROT>ACTN4_HUMAN>Alpha-actinin-4 OS=Homo sapiens GN=ACTN4 PE=1 SV=2 IPI>O43707>Alpha-actinin-4 IPI>H7C144> IPI>D6PXK4>Alpha actinin 4 short isoform IPI>F5GXS2>Uncharacterized protein NCBI>13123943>Alpha-actinin 4 (Non-muscle alpha-actinin 4) (F-actin cross linking protein) NCBI>90655152>actinin alpha4 isoform [Homo sapiens] [M…
Actinin alpha 4	R.EALEKTEK.Q	6.01596e+06	294059	8.15673e+06	1.85729e+06	2067040	551485	21319911	864090	1406072	178160	1936309	701115	14574765	152533	1213971	4006663	0.0488799	1.35585	0.308727	0.0409255	0.393269	0.203923	2	13123943	O43707	ACTN4	nucleus intracellular	transport calcium-mediated signaling	protein binding calcium ion binding	Regulation of actin cytoskeleton Focal adhesion Leukocyte transendothelial migration Tight junction Systemic lupus erythematosus Adherens junction Arrhythmogenic right ventricular cardiomyopathy (ARVC)	Manual Assigned Name:Actinin alpha 4 HPRD>05222_1>Actinin alpha 4 SwissPROT>ACTN4_HUMAN>Alpha-actinin-4 OS=Homo sapiens GN=ACTN4 PE=1 SV=2 IPI>O43707>Alpha-actinin-4 IPI>D6PXK4>Alpha actinin 4 short isoform IPI>F5GXS2>Uncharacterized protein NCBI>13123943>Alpha-actinin 4 (Non-muscle alpha-actinin 4) (F-actin cross linking protein) NCBI>90655152>actinin alpha4 isoform [Homo sapiens] [MASS=59579] N…
Actinin alpha 4	K.ASIHEAWTDGKEAMLK.H	1.07133e+07	1.4685e+06	4.95815e+06	4.56365e+06		938487	3234265	5121079	11446570		7457005	5091578	9980017	1998503	4183168	3478291	0.137072	0.462803	0.42598	0.0410012	0.0745269	0.0254443	2	13123943	O43707	ACTN4	nucleus cytoskeleton	transport cell growth	protein binding actin binding	Regulation of actin cytoskeleton Focal adhesion Leukocyte transendothelial migration Tight junction Systemic lupus erythematosus Adherens junction Arrhythmogenic right ventricular cardiomyopathy (ARVC)	Manual Assigned Name:Actinin alpha 4 HPRD>05222_1>Actinin alpha 4 SwissPROT>ACTN4_HUMAN>Alpha-actinin-4 OS=Homo sapiens GN=ACTN4 PE=1 SV=2 IPI>O43707>Alpha-actinin-4 IPI>D6PXK4>Alpha actinin 4 short isoform IPI>E7EV83>Uncharacterized protein NCBI>13123943>Alpha-actinin 4 (Non-muscle alpha-actinin 4) (F-actin cross linking protein) NCBI>33874637>ACTN4 protein [Homo sapiens] NCBI>3157976>alpha acti…
Actinin alpha 4	K.DDPVTNLNNAFEVAEKYLDIPK.M	890477	606298	2.3644e+06	1.53679e+07	1348733	140617	5189525	35893719	1019242	671259	92044	5889284	303456	1007018	1811620	4320622	0.680868	2.6552	17.258	0.274275	0.367006	0.0409705	3	13123943	O43707	ACTN4	nucleus cytoskeleton	transport protein amino acid phosphorylation cell growth	protein binding actin binding	Regulation of actin cytoskeleton Focal adhesion Leukocyte transendothelial migration Tight junction Systemic lupus erythematosus Adherens junction Arrhythmogenic right ventricular cardiomyopathy (ARVC)	Manual Assigned Name:Actinin alpha 4 HPRD>05222_1>Actinin alpha 4 SwissPROT>ACTN4_HUMAN>Alpha-actinin-4 OS=Homo sapiens GN=ACTN4 PE=1 SV=2 IPI>O43707>Alpha-actinin-4 IPI>K7EJH8> IPI>E7EV83>Uncharacterized protein NCBI>13123943>Alpha-actinin 4 (Non-muscle alpha-actinin 4) (F-actin cross linking protein) NCBI>3157976>alpha actinin [Homo sapiens] NCBI>2804273>alpha actinin 4 [Homo sapiens] NCBI>1670…
Actinin alpha 4	K.LM#LLLEVISGERLPKPER.G	677298	988343	8.08238e+06	8.12789e+06	224427	1485517	5506129	10475780	1383385	299445	12328985	4701096	424082	1180068	6412033	9206804	1.45924	11.9333	12.0005	0.278527	0.0199475	0.0197987	4	13123943	O43707	ACTN4	nucleus cytoskeleton	transport protein amino acid phosphorylation cell growth regulation of apoptosis	protein binding actin binding protein complex binding	Regulation of actin cytoskeleton Focal adhesion Leukocyte transendothelial migration Tight junction Systemic lupus erythematosus Adherens junction Arrhythmogenic right ventricular cardiomyopathy (ARVC)	Manual Assigned Name:Actinin alpha 4 HPRD>05222_1>Actinin alpha 4 SwissPROT>ACTN4_HUMAN>Alpha-actinin-4 OS=Homo sapiens GN=ACTN4 PE=1 SV=2 IPI>O43707>Alpha-actinin-4 IPI>E7EV83>Uncharacterized protein NCBI>13123943>Alpha-actinin 4 (Non-muscle alpha-actinin 4) (F-actin cross linking protein) NCBI>3157976>alpha actinin [Homo sapiens] NCBI>2804273>alpha actinin 4 [Homo sapiens] NCBI>167013291>Chain …
Activated leukocyte cell adhesion molecule	R.SSNTYTLTDVR.R	1.31874e+08	7.35045e+07	4.39786e+07	4.1425e+07	144183304	85126625	24039998	39437826	143832019	52589397	66603782	58158573	107605206	82797582	41292103	26678456	0.557387	0.333491	0.314126	0.0394069	0.0293424	0.0177203	2	118572629	Q13740	ALCAM	integral to membrane	cell adhesion signal transduction G-protein coupled receptor protein signaling pathway	protein binding catalytic activity	Cell adhesion molecules (CAMs)	Manual Assigned Name:Activated leukocyte cell adhesion molecule HPRD>03389_1>Activated leukocyte cell adhesion molecule SwissPROT>CD166_HUMAN>Isoform 2 of CD166 antigen OS=Homo sapiens GN=ALCAM IPI>Q13740>CD166 antigen IPI>Q13740-2>Isoform 2 of CD166 antigen IPI>B4DTU0>Uncharacterized protein IPI>F5GXJ9>Uncharacterized protein NCBI>118572629>CD166 antigen precursor (Activated leukocyte cell adhes…
Activated leukocyte cell adhesion molecule	K.VLHPLEGAVVIIFK.K	1.44743e+08	1.89799e+08	4.29238e+07	5.1056e+07	121874525	255456266	45677256	49184248	170745735	173671980	45180864	41291185	141610017	140267397	37913314	62692468	1.31128	0.296551	0.352734	0.174037	0.00504021	0.00986992	3	118572629	Q13740	ALCAM	integral to membrane	signal transduction G-protein coupled receptor protein signaling pathway	protein binding catalytic activity	Cell adhesion molecules (CAMs)	Manual Assigned Name:Activated leukocyte cell adhesion molecule HPRD>03389_1>Activated leukocyte cell adhesion molecule SwissPROT>CD166_HUMAN>Isoform 2 of CD166 antigen OS=Homo sapiens GN=ALCAM IPI>Q13740>CD166 antigen IPI>H7C543> IPI>Q13740-2>Isoform 2 of CD166 antigen IPI>B4DTU0>Uncharacterized protein IPI>F5GXJ9>Uncharacterized protein NCBI>118572629>CD166 antigen precursor (Activated leukocyt…
Activated leukocyte cell adhesion molecule	R.QIGDALPVSCTISASR.N	6.76699e+07	7.01186e+07	3.29211e+07	2.77117e+07	82225498	74953749	35000146	41675361	53717723	68293902	43185835	20980605	67066345	67108243	20577210	20479040	1.03619	0.486495	0.409513	0.327164	0.0467915	0.0332182	2	118572629	Q13740	ALCAM	integral to membrane	signal transduction G-protein coupled receptor protein signaling pathway	protein binding catalytic activity sugar binding	Cell adhesion molecules (CAMs)	Manual Assigned Name:Activated leukocyte cell adhesion molecule HPRD>03389_1>Activated leukocyte cell adhesion molecule SwissPROT>CD166_HUMAN>Isoform 2 of CD166 antigen OS=Homo sapiens GN=ALCAM IPI>Q13740>CD166 antigen IPI>H7C543> IPI>Q13740-2>Isoform 2 of CD166 antigen IPI>B4DTU0>Uncharacterized protein IPI>F5GXJ9>Uncharacterized protein IPI>Q6ZS95>Uncharacterized protein NCBI>118572629>CD166 an…
Activated leukocyte cell adhesion molecule	K.ALFLETEQLK.K	3.49954e+07	4.2819e+07	1.33741e+07	1.34789e+07	33610214	48983167	9818406	9318799	48748461	37113699	20234992	20947575	22627674	42360182	10068803	10170282	1.22356	0.382166	0.385161	0.206216	0.0460721	0.0499234	2	118572629	Q13740	ALCAM	integral to membrane	signal transduction G-protein coupled receptor protein signaling pathway	protein binding catalytic activity	Cell adhesion molecules (CAMs)	Manual Assigned Name:Activated leukocyte cell adhesion molecule HPRD>03389_1>Activated leukocyte cell adhesion molecule SwissPROT>CD166_HUMAN>Isoform 2 of CD166 antigen OS=Homo sapiens GN=ALCAM IPI>Q13740>CD166 antigen IPI>Q13740-2>Isoform 2 of CD166 antigen IPI>B4DTU0>Uncharacterized protein IPI>F5GXJ9>Uncharacterized protein NCBI>118572629>CD166 antigen precursor (Activated leukocyte cell adhes…
Activated leukocyte cell adhesion molecule	K.YEKPDGSPVFIAFR.S	2.46433e+07	2.23305e+07	4.23479e+06	6.30851e+06	28913976	20141558	3237830	8923077	30565557	20755714	6243987	5122024	14450482	26094082	3222558	4880419	0.906146	0.171843	0.255992	0.363513	0.0146634	0.0221051	2	118572629	Q13740	ALCAM	integral to membrane external side of plasma membrane	cell adhesion signal transduction axon guidance G-protein coupled receptor protein signaling pathway	protein binding catalytic activity	Cell adhesion molecules (CAMs)	Manual Assigned Name:Activated leukocyte cell adhesion molecule HPRD>03389_1>Activated leukocyte cell adhesion molecule SwissPROT>CD166_HUMAN>Isoform 2 of CD166 antigen OS=Homo sapiens GN=ALCAM IPI>Q13740>CD166 antigen IPI>Q13740-2>Isoform 2 of CD166 antigen IPI>B4DTU0>Uncharacterized protein IPI>F5GXJ9>Uncharacterized protein NCBI>118572629>CD166 antigen precursor (Activated leukocyte cell adhes…
Activated leukocyte cell adhesion molecule	R.LDVPQNLMFGK.W	8.21133e+07	1.10801e+08	5.86886e+07	3.89723e+07	82868632	116668002	46911309	49104456	103874584	116028644	88965014	35233570	59596774	99705582	40189588	32578821	1.34936	0.714727	0.474616	0.101789	0.169092	0.0323473	2	118572629	Q13740	ALCAM	integral to membrane external side of plasma membrane	cell adhesion signal transduction axon guidance G-protein coupled receptor protein signaling pathway	protein binding catalytic activity	Cell adhesion molecules (CAMs)	Manual Assigned Name:Activated leukocyte cell adhesion molecule HPRD>03389_1>Activated leukocyte cell adhesion molecule SwissPROT>CD166_HUMAN>Isoform 2 of CD166 antigen OS=Homo sapiens GN=ALCAM IPI>Q13740>CD166 antigen IPI>Q13740-2>Isoform 2 of CD166 antigen IPI>B4DTU0>Uncharacterized protein NCBI>118572629>CD166 antigen precursor (Activated leukocyte cell adhesion molecule) NCBI>187951595>Activa…
Activated leukocyte cell adhesion molecule	R.SSPSFSSLHYQDAGNYVCETALQEVEGLK.K	2.79318e+07	2.87692e+07	1.04239e+07	9.42086e+06	23436511	33916272	10261853	13873659	35098228	29000177	13220016	7820283	25260587	23391171	7789773	6568637	1.02998	0.373191	0.337281	0.363462	0.0167272	0.022122	3	118572629	Q13740	ALCAM	integral to membrane	cell adhesion signal transduction G-protein coupled receptor protein signaling pathway	protein binding catalytic activity sugar binding	Cell adhesion molecules (CAMs)	Manual Assigned Name:Activated leukocyte cell adhesion molecule HPRD>03389_1>Activated leukocyte cell adhesion molecule SwissPROT>CD166_HUMAN>Isoform 2 of CD166 antigen OS=Homo sapiens GN=ALCAM IPI>Q13740>CD166 antigen IPI>H7C543> IPI>Q13740-2>Isoform 2 of CD166 antigen IPI>B4DTU0>Uncharacterized protein IPI>F5GXJ9>Uncharacterized protein IPI>Q6ZS95>Uncharacterized protein NCBI>118572629>CD166 an…
Activated leukocyte cell adhesion molecule	R.FVCMLVTEDNVFEAPTIVK.V	1.28344e+07	1.32858e+07	2.71359e+06	7.18845e+06	8307648	18892413	4886916	9993698	18816529	14721384	911617	8229320	11378964	6243571	2342250	3342320	1.03517	0.211432	0.560093	0.398531	0.0416059	0.139865	2	118572629	Q13740	ALCAM	integral to membrane external side of plasma membrane	signal transduction axon guidance G-protein coupled receptor protein signaling pathway	protein binding catalytic activity	Cell adhesion molecules (CAMs)	Manual Assigned Name:Activated leukocyte cell adhesion molecule HPRD>03389_1>Activated leukocyte cell adhesion molecule SwissPROT>CD166_HUMAN>Isoform 2 of CD166 antigen OS=Homo sapiens GN=ALCAM IPI>Q13740>CD166 antigen IPI>Q13740-2>Isoform 2 of CD166 antigen IPI>B4DTU0>Uncharacterized protein IPI>F5GXJ9>Uncharacterized protein NCBI>118572629>CD166 antigen precursor (Activated leukocyte cell adhes…
Activated leukocyte cell adhesion molecule	K.DLGNMEENKK.L	4.81772e+07	2.61481e+07	1.20531e+07	2.02286e+07	52832797	28209166	10979568	22050832	61601832	28714302	13906551	24541143	30096925	21520937	11273148	14093913	0.542749	0.250183	0.41988	0.0681764	0.0126483	0.0437885	2	118572629	Q13740	ALCAM	integral to membrane	cell adhesion signal transduction G-protein coupled receptor protein signaling pathway	protein binding catalytic activity sugar binding	Cell adhesion molecules (CAMs)	Manual Assigned Name:Activated leukocyte cell adhesion molecule HPRD>03389_1>Activated leukocyte cell adhesion molecule SwissPROT>CD166_HUMAN>Isoform 2 of CD166 antigen OS=Homo sapiens GN=ALCAM IPI>Q13740>CD166 antigen IPI>H7C543> IPI>Q13740-2>Isoform 2 of CD166 antigen IPI>B4DTU0>Uncharacterized protein IPI>F5GXJ9>Uncharacterized protein IPI>Q6ZS95>Uncharacterized protein NCBI>118572629>CD166 an…
Activated leukocyte cell adhesion molecule	K.CLGNGNPPPEEFLFYLPGQPEGIR.S	8.5903e+07	8.18238e+07	2.72053e+07	2.61921e+07	87411270	114808494	27806414	34352442	104937540	74858675	32376191	20977947	65360223	55804148	21433167	23246022	0.952513	0.316697	0.304904	0.345326	0.0111912	0.0126669	3	118572629	Q13740	ALCAM	integral to membrane	signal transduction G-protein coupled receptor protein signaling pathway	protein binding catalytic activity	Cell adhesion molecules (CAMs)	Manual Assigned Name:Activated leukocyte cell adhesion molecule HPRD>03389_1>Activated leukocyte cell adhesion molecule SwissPROT>CD166_HUMAN>Isoform 2 of CD166 antigen OS=Homo sapiens GN=ALCAM IPI>Q13740>CD166 antigen IPI>Q13740-2>Isoform 2 of CD166 antigen IPI>B4DTU0>Uncharacterized protein IPI>F5GXJ9>Uncharacterized protein NCBI>118572629>CD166 antigen precursor (Activated leukocyte cell adhes…
Activated leukocyte cell adhesion molecule	K.CLGNGNPPPEEFLFYLPGQPEGIR.S	5.83044e+06	6.32104e+06	2.05421e+06	2.61484e+06	5433976	8564417	2177303	3271796	7017958	6023246	2807724	3146391	5039389	4375444	1177604	1426324	1.08414	0.352325	0.44848	0.355751	0.026794	0.0468776	2	118572629	Q13740	ALCAM	integral to membrane	signal transduction G-protein coupled receptor protein signaling pathway	protein binding catalytic activity	Cell adhesion molecules (CAMs)	Manual Assigned Name:Activated leukocyte cell adhesion molecule HPRD>03389_1>Activated leukocyte cell adhesion molecule SwissPROT>CD166_HUMAN>Isoform 2 of CD166 antigen OS=Homo sapiens GN=ALCAM IPI>Q13740>CD166 antigen IPI>Q13740-2>Isoform 2 of CD166 antigen IPI>B4DTU0>Uncharacterized protein IPI>F5GXJ9>Uncharacterized protein NCBI>118572629>CD166 antigen precursor (Activated leukocyte cell adhes…
Activating transcription factor 1	R.VAVLENQNK.T	6.35437e+07	2.60211e+07	2.90137e+07	1.14814e+07	66935668	27925390	28838470	6676978	64374835	21193854	34654115	14883301	59320652	28944203	23548636	12883835	0.4095	0.456595	0.180685	0.00670408	0.00977479	0.00909894	2	117434	Q03060-6	CREM	nucleus	regulation of transcription, DNA-dependent protein amino acid phosphorylation	protein binding DNA binding	Melanogenesis Huntington's disease Prostate cancer Antigen processing and presentation Vasopressin-regulated water reabsorption	Manual Assigned Name:Activating transcription factor 1 HPRD>00440_1>Activating transcription factor 1 HPRD>00442_1>Active transcription factor CREB HPRD>00442_2>Active transcription factor CREB HPRD>00444_16>cAMP response element modulator HPRD>00444_17>cAMP response element modulator HPRD>00444_18>cAMP response element modulator HPRD>00444_21>cAMP response element modulator HPRD>00444_22>cAMP re…
Acyl CoA dehydrogenase, very long chain	K.ELSGLGSALK.N	8.42358e+07	6.22463e+07	6.16488e+07	4.71931e+07	78087335	57000250	53522479	61194414	79073997	71379395	72900731	39439950	95546169	58359310	58523058	40944965	0.738953	0.731859	0.56025	0.0423662	0.0521842	0.0284594	2	1703068	G3V1M7	ACADVL	membrane mitochondrion	oxidation reduction	oxidoreductase activity	Fatty acid metabolism	Manual Assigned Name:Acyl CoA dehydrogenase, very long chain HPRD>01940_1>Acyl CoA dehydrogenase, very long chain HPRD>01940_2>Acyl CoA dehydrogenase, very long chain SwissPROT>ACADV_HUMAN>"Isoform 2 of Very long-chain specific acyl-CoA dehydrogenase, mitochondrial OS=Homo sapiens GN=ACADVL" IPI>G3V1M7> IPI>P49748>Very long-chain specific acyl-CoA dehydrogenase, mitochondrial IPI>P49748-2>Isoform…
Acyl CoA dehydrogenase, very long chain	R.IFEGTNDILR.L	8.4059e+07	6.74804e+07	5.71634e+07	3.68402e+07	79910022	68301092	52425377	47681985	95655409	61464255	70771701	28748041	76611473	72675945	48293001	34090671	0.802775	0.680039	0.438267	0.0606073	0.0481182	0.0160359	2	1703068	G3V1M7	ACADVL	membrane mitochondrion	oxidation reduction	oxidoreductase activity	Fatty acid metabolism	Manual Assigned Name:Acyl CoA dehydrogenase, very long chain HPRD>01940_1>Acyl CoA dehydrogenase, very long chain HPRD>01940_2>Acyl CoA dehydrogenase, very long chain SwissPROT>ACADV_HUMAN>"Isoform 2 of Very long-chain specific acyl-CoA dehydrogenase, mitochondrial OS=Homo sapiens GN=ACADVL" IPI>G3V1M7> IPI>P49748>Very long-chain specific acyl-CoA dehydrogenase, mitochondrial IPI>J3KSR4> IPI>J3QR…
Acyl CoA dehydrogenase, very long chain	K.ASNTAEVFFDGVR.V	2.57008e+07	9.96435e+06	1.54578e+07	5.02559e+06	26799439	9104546	10264329	2819105	31061012	8715224	27542679	4958237	19241842	12073273	8566346	7299425	0.387706	0.601452	0.195542	0.0147673	0.127887	0.0144795	2	1703068	G3V1M7	ACADVL	membrane mitochondrion	oxidation reduction	oxidoreductase activity	Fatty acid metabolism	Manual Assigned Name:Acyl CoA dehydrogenase, very long chain HPRD>01940_1>Acyl CoA dehydrogenase, very long chain HPRD>01940_2>Acyl CoA dehydrogenase, very long chain SwissPROT>ACADV_HUMAN>"Isoform 2 of Very long-chain specific acyl-CoA dehydrogenase, mitochondrial OS=Homo sapiens GN=ACADVL" IPI>G3V1M7> IPI>P49748>Very long-chain specific acyl-CoA dehydrogenase, mitochondrial IPI>P49748-2>Isoform…
Acyl CoA dehydrogenase, very long chain	R.EGMAALQSDPWQQELYR.N	1.57107e+07	8.37701e+06	5.45781e+06	3.95139e+06	21232365	8910092	6288202	3333923	14003328	8099534	806565	2514746	11896336	8121414	9278664	6005502	0.533205	0.347395	0.25151	0.0357833	0.106068	0.020037	2	1703068	G3V1M7	ACADVL	membrane mitochondrion	oxidation reduction	oxidoreductase activity	Fatty acid metabolism	Manual Assigned Name:Acyl CoA dehydrogenase, very long chain HPRD>01940_1>Acyl CoA dehydrogenase, very long chain HPRD>01940_2>Acyl CoA dehydrogenase, very long chain SwissPROT>ACADV_HUMAN>"Isoform 2 of Very long-chain specific acyl-CoA dehydrogenase, mitochondrial OS=Homo sapiens GN=ACADVL" IPI>G3V1M7> IPI>P49748>Very long-chain specific acyl-CoA dehydrogenase, mitochondrial IPI>P49748-2>Isoform…
Acyl CoA dehydrogenase, very long chain	K.GQLTTDQVFPYPSVLNEEQTQFLK.E	4.26443e+07	2.52385e+07	1.4165e+07	1.31705e+07	41168527	22340387	11356685	14384060	50480498	22409537		8106041	36283874	30965511	16973383	17021340	0.591837	0.332167	0.308845	0.0316854	0.0205471	0.0172389	3	1703068	G3V1M7	ACADVL	membrane mitochondrion	oxidation reduction	oxidoreductase activity	Fatty acid metabolism	Manual Assigned Name:Acyl CoA dehydrogenase, very long chain HPRD>01940_1>Acyl CoA dehydrogenase, very long chain HPRD>01940_2>Acyl CoA dehydrogenase, very long chain SwissPROT>ACADV_HUMAN>"Isoform 2 of Very long-chain specific acyl-CoA dehydrogenase, mitochondrial OS=Homo sapiens GN=ACADVL" IPI>G3V1M7> IPI>P49748>Very long-chain specific acyl-CoA dehydrogenase, mitochondrial IPI>K7EJW8> IPI>K7EQ…
Acyl CoA dehydrogenase, very long chain	K.ELGAFGLQVPSELGGVGLCNTQYAR.L	6.70658e+07	3.18892e+07	3.03694e+07	2.33608e+07	74684444	34814418	30866431	32697160	67964390	30866083	30415619	19610205	58548677	29987205	29826116	17774968	0.475491	0.452829	0.348326	0.00651527	0.00479197	0.0147102	3	1703068	G3V1M7	ACADVL	membrane mitochondrion	oxidation reduction	oxidoreductase activity FAD binding	Fatty acid metabolism	Manual Assigned Name:Acyl CoA dehydrogenase, very long chain HPRD>01940_1>Acyl CoA dehydrogenase, very long chain HPRD>01940_2>Acyl CoA dehydrogenase, very long chain SwissPROT>ACADV_HUMAN>"Isoform 2 of Very long-chain specific acyl-CoA dehydrogenase, mitochondrial OS=Homo sapiens GN=ACADVL" IPI>G3V1M7> IPI>P49748>Very long-chain specific acyl-CoA dehydrogenase, mitochondrial IPI>J3QKU9> IPI>K7EQ…
Acyl CoA dehydrogenase, very long chain	R.AGLGSGLSLSGLVHPELSR.S	4.71416e+07	3.84536e+07	5.75726e+07	2.77427e+07	50024864	36189685	65462756	22780969	46955192	36379239	60097154	25262685	44444750	42791933	47158000	35184431	0.815705	1.22127	0.588497	0.0413718	0.106921	0.025784	3	1703068	G3V1M7	ACADVL	membrane mitochondrion	oxidation reduction	oxidoreductase activity	Fatty acid metabolism	Manual Assigned Name:Acyl CoA dehydrogenase, very long chain HPRD>01940_1>Acyl CoA dehydrogenase, very long chain HPRD>01940_2>Acyl CoA dehydrogenase, very long chain SwissPROT>ACADV_HUMAN>"Isoform 2 of Very long-chain specific acyl-CoA dehydrogenase, mitochondrial OS=Homo sapiens GN=ACADVL" IPI>G3V1M7> IPI>P49748>Very long-chain specific acyl-CoA dehydrogenase, mitochondrial IPI>P49748-2>Isoform…
Acyl CoA dehydrogenase, very long chain	K.LWISNGGLADIFTVFAK.T	4.97012e+07	1.60408e+07	6.06828e+06	1.3486e+07	21444681	17301951	5444322	18651931	93896321	9521022	7648832	15038902	33762723	21299497	5111677	6767176	0.322745	0.122095	0.271341	0.0959189	0.0235332	0.0789226	3	1703068	G3V1M7	ACADVL	membrane mitochondrion	oxidation reduction	oxidoreductase activity	Fatty acid metabolism	Manual Assigned Name:Acyl CoA dehydrogenase, very long chain HPRD>01940_1>Acyl CoA dehydrogenase, very long chain HPRD>01940_2>Acyl CoA dehydrogenase, very long chain SwissPROT>ACADV_HUMAN>"Isoform 2 of Very long-chain specific acyl-CoA dehydrogenase, mitochondrial OS=Homo sapiens GN=ACADVL" IPI>G3V1M7> IPI>P49748>Very long-chain specific acyl-CoA dehydrogenase, mitochondrial IPI>P49748-2>Isoform…
Acyl CoA dehydrogenase, very long chain	K.GQLTTDQVFPYPSVLNEEQTQFLK.E	6.29609e+06	1.79409e+06	4.92709e+06	2.83433e+06	4841893	2444267	3168979	4153626	7261923	1629300	7902368	2161639	6784443	1308692	3709934	2187733	0.284953	0.782564	0.450174	0.0130266	0.208911	0.0375598	2	1703068	G3V1M7	ACADVL	membrane mitochondrion	oxidation reduction	oxidoreductase activity	Fatty acid metabolism	Manual Assigned Name:Acyl CoA dehydrogenase, very long chain HPRD>01940_1>Acyl CoA dehydrogenase, very long chain HPRD>01940_2>Acyl CoA dehydrogenase, very long chain SwissPROT>ACADV_HUMAN>"Isoform 2 of Very long-chain specific acyl-CoA dehydrogenase, mitochondrial OS=Homo sapiens GN=ACADVL" IPI>G3V1M7> IPI>P49748>Very long-chain specific acyl-CoA dehydrogenase, mitochondrial IPI>K7EJW8> IPI>K7EQ…
Acyl CoA dehydrogenase, very long chain	K.ASNTAEVFFDGVRVPSENVLGEVGSGFK.V	2.80731e+07	1.44159e+07	1.40712e+07	8.21429e+06	21318351	18409383	10288902	12394504	47144002	14056568	14465630	6312681	15756994	10781655	17459169	5935693	0.513512	0.501235	0.292604	0.129494	0.122754	0.0485406	3	1703068	G3V1M7	ACADVL	membrane mitochondrion	oxidation reduction	oxidoreductase activity	Fatty acid metabolism	Manual Assigned Name:Acyl CoA dehydrogenase, very long chain HPRD>01940_1>Acyl CoA dehydrogenase, very long chain HPRD>01940_2>Acyl CoA dehydrogenase, very long chain SwissPROT>ACADV_HUMAN>"Isoform 2 of Very long-chain specific acyl-CoA dehydrogenase, mitochondrial OS=Homo sapiens GN=ACADVL" IPI>G3V1M7> IPI>P49748>Very long-chain specific acyl-CoA dehydrogenase, mitochondrial IPI>P49748-2>Isoform…
Acyl CoA dehydrogenase, very long chain	K.TPVTDPATGAVK.E	9.65536e+06	2.78678e+07	3.84439e+07	2.88156e+07	11428992	28983956	35311047	27764662	9071107	26564495	47752951	37767998	8465990	28054942	32267735	20914200	2.88625	3.98161	2.98442	0.00458987	0.00611528	0.013871	2	1703068	G3V1M7	ACADVL	membrane mitochondrion	oxidation reduction	oxidoreductase activity	Fatty acid metabolism	Manual Assigned Name:Acyl CoA dehydrogenase, very long chain HPRD>01940_1>Acyl CoA dehydrogenase, very long chain HPRD>01940_2>Acyl CoA dehydrogenase, very long chain SwissPROT>ACADV_HUMAN>"Isoform 2 of Very long-chain specific acyl-CoA dehydrogenase, mitochondrial OS=Homo sapiens GN=ACADVL" IPI>G3V1M7> IPI>P49748>Very long-chain specific acyl-CoA dehydrogenase, mitochondrial IPI>P49748-2>Isoform…
Acyl CoA dehydrogenase, very long chain	K.VTDECIQIMGGMGFMKEPGVER.V	1.68774e+07	2.75536e+06	9.20877e+06	6.96073e+06	20564847	1497348	8337846	10264468	18409528	4932353	10675868	2815062	11657903	1836389	8612604	7802674	0.163257	0.545627	0.412429	0.0188327	0.0441932	0.0746974	3	1703068	G3V1M7	ACADVL	membrane mitochondrion	oxidation reduction	oxidoreductase activity	Fatty acid metabolism	Manual Assigned Name:Acyl CoA dehydrogenase, very long chain HPRD>01940_1>Acyl CoA dehydrogenase, very long chain HPRD>01940_2>Acyl CoA dehydrogenase, very long chain SwissPROT>ACADV_HUMAN>"Isoform 2 of Very long-chain specific acyl-CoA dehydrogenase, mitochondrial OS=Homo sapiens GN=ACADVL" IPI>G3V1M7> IPI>P49748>Very long-chain specific acyl-CoA dehydrogenase, mitochondrial IPI>J3KSR4> IPI>J3QR…
Acyl Coenzyme A binding domain containing 4	R.GLCSQLR.L	5.95752e+07	3.33914e+07	9.51372e+06	1.47944e+07	50290457	47599885	9755034	16060547	82217234	7453529	14405686	17459050	46217841	45120701	4380452	10863514	0.560491	0.159693	0.248331	0.165841	0.0179443	0.0122466	2	209364594	Q8NC06-3	ACBD4					Manual Assigned Name:Acyl Coenzyme A binding domain containing 4 HPRD>12414_1>Acyl Coenzyme A binding domain containing 4 SwissPROT>ACBD4_HUMAN>Isoform 3 of Acyl-CoA-binding domain-containing protein 4 OS=Homo sapiens GN=ACBD4 IPI>Q8NC06-3>Isoform 3 of Acyl-CoA-binding domain-containing protein 4 NCBI>209364594>acyl-Coenzyme A binding domain containing 4 isoform 1 [Homo sapiens] NCBI>209364589>ac…
Acyl-CoA dehydrogenase 9	R.ILLIFEGTNEILR.M	6.74408e+06	9.74062e+06	6.06239e+06	3.30589e+06	5971333	15894767	6431529	4685090	6069530	7350106		2967694	8191381	5976973	5693260	2264883	1.44432	0.898921	0.490191	0.227706	0.270092	0.0414177	3	18028283	Q9H845	ACAD9	mitochondrion	oxidation reduction	oxidoreductase activity	1- and 2-Methylnaphthalene degradation Geraniol degradation	Manual Assigned Name:Acyl-CoA dehydrogenase 9 HPRD>12412_1>Acyl-CoA dehydrogenase 9 SwissPROT>ACAD9_HUMAN>"Acyl-CoA dehydrogenase family member 9, mitochondrial OS=Homo sapiens GN=ACAD9 PE=1 SV=1" IPI>Q9H845>Acyl-CoA dehydrogenase family member 9, mitochondrial IPI>H0Y8Z9> IPI>F8WAN8>Uncharacterized protein NCBI>18028283>very-long-chain acyl-CoA dehydrogenase VLCAD [Homo sapiens] NCBI>32469596>Ac…
Acyl-CoA dehydrogenase 9	K.IPVENILGEVGDGFK.V	3.78599e+07	5.75535e+07	3.89499e+07	2.23045e+07	38141307	51846077	30107079	24042036	39560989	57135321	60318095	17792612	35877363	63679128	26424575	25078786	1.52017	1.02879	0.589132	0.01103	0.373359	0.0181759	3	18028283	Q9H845	ACAD9	mitochondrion	oxidation reduction	oxidoreductase activity	1- and 2-Methylnaphthalene degradation Geraniol degradation	Manual Assigned Name:Acyl-CoA dehydrogenase 9 HPRD>12412_1>Acyl-CoA dehydrogenase 9 SwissPROT>ACAD9_HUMAN>"Acyl-CoA dehydrogenase family member 9, mitochondrial OS=Homo sapiens GN=ACAD9 PE=1 SV=1" IPI>Q9H845>Acyl-CoA dehydrogenase family member 9, mitochondrial IPI>H0Y8Z9> IPI>F8WAN8>Uncharacterized protein NCBI>18028283>very-long-chain acyl-CoA dehydrogenase VLCAD [Homo sapiens] NCBI>32469596>Ac…
Acyl-CoA synthetase family member 2, mitochondrial	K.TVGQCLETTAQR.V	5.55349e+07	1.84482e+07	8.58989e+06	7.40906e+06	30122217	6241609	6510123	9174257	112836791	26417214	10566962	5188129	23645644	22685918	8692573	7864780	0.332192	0.154676	0.133413	0.137193	0.0399495	0.0346292	2	166198367	Q96CM8	ACSF2	mitochondrion integral to membrane	metabolic process	ATP binding catalytic activity		Manual Assigned Name:Acyl-CoA synthetase family member 2, mitochondrial SwissPROT>ACSF2_HUMAN>"Acyl-CoA synthetase family member 2, mitochondrial OS=Homo sapiens GN=ACSF2 PE=1 SV=2" IPI>Q96CM8>Acyl-CoA synthetase family member 2, mitochondrial IPI>B4DFQ6>Uncharacterized protein IPI>B4DHT5>Uncharacterized protein IPI>D6RF87>Uncharacterized protein IPI>E9PF16>Uncharacterized protein NCBI>166198367>…
Acyl-CoA synthetase long-chain family member 3	R.EVLNEEDEVQPNGK.I	1.83972e+07	4.25979e+07	1.34467e+07	1.57404e+07	10884273	39212186	10631357	19773731	23432568	52695142	17913310	12814432	20874621	35886290	11795494	14633086	2.31546	0.730913	0.85559	0.0382146	0.211635	0.315454	2	115502350	O95573	ACSL3	integral to membrane	metabolic process	protein binding	Fatty acid metabolism Peroxisome PPAR signaling pathway Adipocytokine signaling pathway	Manual Assigned Name:Acyl-CoA synthetase long-chain family member 3 HPRD>03845_1>Acyl-CoA synthetase long-chain family member 3 HPRD>03845_2>Acyl-CoA synthetase long-chain family member 3 SwissPROT>ACSL3_HUMAN>Long-chain-fatty-acid--CoA ligase 3 OS=Homo sapiens GN=ACSL3 PE=1 SV=3 IPI>O95573>Long-chain-fatty-acid--CoA ligase 3 NCBI>115502350>Long-chain-fatty-acid--CoA ligase 3 (Long-chain acyl-CoA…
Acyl-CoA synthetase long-chain family member 3	K.VLSEAAISASLEKFEIPVK.I	3.8896e+07	2.18068e+07	3.64262e+07	2.77784e+07	32810290	22596149	28216213	30858859	46874432	23157905	52667758	25522509	37003332	19666339	28394650	26953921	0.560643	0.936502	0.714172	0.0177071	0.318624	0.0538904	3	115502350	O95573	ACSL3	integral to membrane	metabolic process	protein binding	Fatty acid metabolism Peroxisome PPAR signaling pathway Adipocytokine signaling pathway	Manual Assigned Name:Acyl-CoA synthetase long-chain family member 3 HPRD>03845_1>Acyl-CoA synthetase long-chain family member 3 HPRD>03845_2>Acyl-CoA synthetase long-chain family member 3 SwissPROT>ACSL3_HUMAN>Long-chain-fatty-acid--CoA ligase 3 OS=Homo sapiens GN=ACSL3 PE=1 SV=3 IPI>O95573>Long-chain-fatty-acid--CoA ligase 3 NCBI>115502350>Long-chain-fatty-acid--CoA ligase 3 (Long-chain acyl-CoA…
Acyl-CoA synthetase long-chain family member 3	R.WLCTGDIGEFEPDGCLK.I	5.97623e+06	2.13456e+06	8.23872e+06	5.78095e+06	5780656	1443604	7408337	7870942	8131748	3230936	10864605	3771353	4016292	1729133	6443204	5700544	0.357174	1.37858	0.967323	0.0382495	0.164299	0.379511	2	115502350	O95573	ACSL3	integral to membrane	metabolic process	protein binding	Fatty acid metabolism Peroxisome PPAR signaling pathway Adipocytokine signaling pathway	Manual Assigned Name:Acyl-CoA synthetase long-chain family member 3 HPRD>03845_1>Acyl-CoA synthetase long-chain family member 3 HPRD>03845_2>Acyl-CoA synthetase long-chain family member 3 SwissPROT>ACSL3_HUMAN>Long-chain-fatty-acid--CoA ligase 3 OS=Homo sapiens GN=ACSL3 PE=1 SV=3 IPI>O95573>Long-chain-fatty-acid--CoA ligase 3 IPI>H7BYZ7> NCBI>115502350>Long-chain-fatty-acid--CoA ligase 3 (Long-ch…
Acyl-CoA synthetase long-chain family member 3	K.DIVSLVPR.L	5.48359e+06	1.13193e+06	9.28351e+06	1.154e+07	3898075	447093	5901278	16887923	7492868	2521569	14799634	7637252	5059833	427120	7149620	10094866	0.206421	1.69296	2.10446	0.0431647	0.150202	0.0688022	2	115502350	O95573	ACSL3	integral to membrane nucleus	metabolic process	protein binding	Fatty acid metabolism Peroxisome PPAR signaling pathway Adipocytokine signaling pathway	Manual Assigned Name:Acyl-CoA synthetase long-chain family member 3 HPRD>03845_1>Acyl-CoA synthetase long-chain family member 3 HPRD>03845_2>Acyl-CoA synthetase long-chain family member 3 SwissPROT>ACSL3_HUMAN>Long-chain-fatty-acid--CoA ligase 3 OS=Homo sapiens GN=ACSL3 PE=1 SV=3 IPI>O95573>Long-chain-fatty-acid--CoA ligase 3 IPI>F5GWH2>Uncharacterized protein NCBI>115502350>Long-chain-fatty-acid…
Acyl-CoA synthetase long-chain family member 3	K.ELTELAR.K	8.58846e+07	6.29446e+07	6.18353e+07	6.66524e+07	73640762	71957299	52344963	81965852	91676017	58316810	80862099	42049483	92336991	58559700	52298817	75941780	0.732898	0.719981	0.776069	0.0445501	0.0862197	0.166813	2	115502350	O95573	ACSL3	integral to membrane nucleus	metabolic process	protein binding	Fatty acid metabolism Peroxisome PPAR signaling pathway Adipocytokine signaling pathway Nucleotide excision repair	Manual Assigned Name:Acyl-CoA synthetase long-chain family member 3 HPRD>03845_1>Acyl-CoA synthetase long-chain family member 3 HPRD>03845_2>Acyl-CoA synthetase long-chain family member 3 SwissPROT>ACSL3_HUMAN>Long-chain-fatty-acid--CoA ligase 3 OS=Homo sapiens GN=ACSL3 PE=1 SV=3 IPI>O95573>Long-chain-fatty-acid--CoA ligase 3 IPI>H7BYZ7> NCBI>115502350>Long-chain-fatty-acid--CoA ligase 3 (Long-ch…
Acyl-CoA thioesterase 7	K.LMDEVAGIVAAR.H	3.52404e+07	7.88042e+07	5.76172e+07	5.44206e+07	31157383	78519534	37572801	80119835	37546203	78463701	92176201	42672408	37017473	79429454	43102511	40469555	2.23619	1.63498	1.54427	0.00382278	0.147139	0.119348	2	28381347	O00154	ACOT7	cytoplasm	lipid metabolic process fatty acid catabolic process	catalytic activity hydrolase activity	Biosynthesis of unsaturated fatty acids	Manual Assigned Name:Acyl-CoA thioesterase 7 HPRD>12517_1>Acyl-CoA thioesterase 7 HPRD>12517_2>Acyl-CoA thioesterase 7 HPRD>12517_3>Acyl-CoA thioesterase 7 HPRD>12517_4>Acyl-CoA thioesterase 7 HPRD>12517_5>Acyl-CoA thioesterase 7 HPRD>12517_6>Acyl-CoA thioesterase 7 SwissPROT>BACH_HUMAN>Isoform 6 of Cytosolic acyl coenzyme A thioester hydrolase OS=Homo sapiens GN=ACOT7 IPI>O00154>Cytosolic acyl c…
Acyl-CoA thioesterase 7	K.MIEEAGAIISTR.H	9.0857e+07	7.61768e+07	1.11774e+08	7.38902e+07	98784788	58201628	108088402	113211470	83676231	75109096	123002916	21814218	90109906	95219773	104229531	86644766	0.838426	1.23022	0.813258	0.166919	0.0467144	0.244456	2	28381347	O00154	ACOT7	cytoplasm	lipid metabolic process fatty acid catabolic process	catalytic activity hydrolase activity	Biosynthesis of unsaturated fatty acids	Manual Assigned Name:Acyl-CoA thioesterase 7 HPRD>12517_1>Acyl-CoA thioesterase 7 HPRD>12517_2>Acyl-CoA thioesterase 7 HPRD>12517_3>Acyl-CoA thioesterase 7 HPRD>12517_4>Acyl-CoA thioesterase 7 HPRD>12517_5>Acyl-CoA thioesterase 7 HPRD>12517_6>Acyl-CoA thioesterase 7 SwissPROT>BACH_HUMAN>Isoform 6 of Cytosolic acyl coenzyme A thioester hydrolase OS=Homo sapiens GN=ACOT7 IPI>O00154>Cytosolic acyl c…
Acyl-CoA thioesterase 7	R.QEQEEEGR.K	3.04911e+06	1.23143e+06	458292	313312	6673010	1691194	444197	217099	1405827	1248595	620557	544115	1068484	754510	310120	178721	0.403867	0.150304	0.102755	0.213011	0.0591612	0.0436957	2	28381347	O00154	ACOT7	cytoplasm	lipid metabolic process fatty acid catabolic process	catalytic activity hydrolase activity	Biosynthesis of unsaturated fatty acids	Manual Assigned Name:Acyl-CoA thioesterase 7 HPRD>12517_1>Acyl-CoA thioesterase 7 HPRD>12517_2>Acyl-CoA thioesterase 7 HPRD>12517_3>Acyl-CoA thioesterase 7 HPRD>12517_4>Acyl-CoA thioesterase 7 HPRD>12517_5>Acyl-CoA thioesterase 7 HPRD>12517_6>Acyl-CoA thioesterase 7 SwissPROT>BACH_HUMAN>Isoform 6 of Cytosolic acyl coenzyme A thioester hydrolase OS=Homo sapiens GN=ACOT7 IPI>O00154>Cytosolic acyl c…
Acyl-CoA thioesterase 7	R.SLPVPQLVPETEDEK.K	1.48776e+07	3.25935e+07	4.34923e+06	1.29035e+06	23408292	33969681	6896327	1833898	9466499	30785969	1132057	519785	11757865	33024922	5019306	1517373	2.19079	0.292335	0.0867315	0.0423175	0.0774774	0.0156648	2	28381347	O00154	ACOT7	cytoplasm	lipid metabolic process	catalytic activity	Biosynthesis of unsaturated fatty acids	Manual Assigned Name:Acyl-CoA thioesterase 7 HPRD>12517_1>Acyl-CoA thioesterase 7 HPRD>12517_2>Acyl-CoA thioesterase 7 HPRD>12517_5>Acyl-CoA thioesterase 7 HPRD>12517_6>Acyl-CoA thioesterase 7 SwissPROT>BACH_HUMAN>Isoform 6 of Cytosolic acyl coenzyme A thioester hydrolase OS=Homo sapiens GN=ACOT7 IPI>O00154>Cytosolic acyl coenzyme A thioester hydrolase IPI>O00154-4>Isoform 4 of Cytosolic acyl coe…
Acyl-CoA thioesterase 7	R.IMRPDDANVAGNVHGGTILK.M	5.70529e+07	1.37448e+08	8.71388e+07	7.94458e+07	52494623	128100069	76592576	72995125	73879649	160984712	102595564	97800906	44784480	123260380	82228205	67541319	2.40914	1.52733	1.39249	0.0153635	0.0626677	0.107881	4	28381347	O00154	ACOT7	cytoplasm	lipid metabolic process fatty acid catabolic process	catalytic activity hydrolase activity	Biosynthesis of unsaturated fatty acids	Manual Assigned Name:Acyl-CoA thioesterase 7 HPRD>12517_1>Acyl-CoA thioesterase 7 HPRD>12517_2>Acyl-CoA thioesterase 7 HPRD>12517_3>Acyl-CoA thioesterase 7 HPRD>12517_4>Acyl-CoA thioesterase 7 HPRD>12517_6>Acyl-CoA thioesterase 7 SwissPROT>BACH_HUMAN>Isoform 6 of Cytosolic acyl coenzyme A thioester hydrolase OS=Homo sapiens GN=ACOT7 IPI>O00154>Cytosolic acyl coenzyme A thioester hydrolase IPI>O00…
Acylpeptide hydrolase	K.ALDVSASDDEIAR.L	4.08996e+07	4.53958e+07	2.09092e+07	1.55814e+07	44285497	53483876	18995659	12201369	46962075	45825430	27733378	19817644	31451362	36877984	15998676	14725132	1.10993	0.511233	0.380966	0.274303	0.0376705	0.016101	2	7144648	P13798	APEH	cytoplasm	proteolysis	hydrolase activity		Manual Assigned Name:Acylpeptide hydrolase HPRD>00034_1>Acylpeptide hydrolase SwissPROT>ACPH_HUMAN>Acylamino-acid-releasing enzyme OS=Homo sapiens GN=APEH PE=1 SV=4 IPI>P13798>Acylamino-acid-releasing enzyme IPI>H7C1U0> IPI>H7C393> IPI>C9JIF9>Uncharacterized protein IPI>C9JLK2>Uncharacterized protein NCBI>7144648>oxidized protein hydrolase [Homo sapiens] NCBI>38258902>Acylamino-acid-releasing enz…
Acylpeptide hydrolase	K.TPLLLMLGQEDR.R	1.94089e+07	4.89458e+07	2.78356e+07	1.86657e+07	19683674	57665841	24217209	11605307	19629306	43348807	40340000	24964620	18913841	45822732	18949457	19427137	2.52182	1.43416	0.961706	0.00516353	0.154031	0.327406	2	7144648	P13798	APEH	cytoplasm	proteolysis	hydrolase activity		Manual Assigned Name:Acylpeptide hydrolase HPRD>00034_1>Acylpeptide hydrolase SwissPROT>ACPH_HUMAN>Acylamino-acid-releasing enzyme OS=Homo sapiens GN=APEH PE=1 SV=4 IPI>P13798>Acylamino-acid-releasing enzyme IPI>C9JIF9>Uncharacterized protein NCBI>7144648>oxidized protein hydrolase [Homo sapiens] NCBI>38258902>Acylamino-acid-releasing enzyme (AARE) (Acyl-peptide hydrolase) (APH) (Acylaminoacyl-pe…
Acyltransferase like 2	K.VVDFLLK.A	1.04058e+07	2.62235e+06	901035	572097	10277187	4161432	576382	786688	13331372	1083268	947424	805126	7608814		1179298	124477	0.252009	0.0865898	0.0549787	0.0627913	0.00609303	0.0173705	2	110815902	Q8NF37	LPCAT1	integral to membrane	metabolic process	calcium ion binding	Glycerophospholipid metabolism Ether lipid metabolism	Manual Assigned Name:Acyltransferase like 2 HPRD>08572_1>Acyltransferase like 2 SwissPROT>PCAT1_HUMAN>Lysophosphatidylcholine acyltransferase 1 OS=Homo sapiens GN=LPCAT1 PE=1 SV=2 IPI>Q8NF37>Lysophosphatidylcholine acyltransferase 1 NCBI>110815902>1-acylglycerophosphocholine O-acyltransferase 1 (Lung-type acyl-CoA:lysophosphatidylcholine acyltransferase 1) (Lysophosphatidylcholine acyltransferase…
Acyltransferase like 2	R.TCLITFKPGAFIPGAPVQPVVLR.Y	1.49434e+07	7.40411e+06	5.89464e+06	2.52061e+06	15301062	11621198	3403475	1265175	17658239	4986489	9859177	2363198	11871021	5604657	4421281	3933456	0.495476	0.394464	0.168677	0.0586012	0.0457348	0.0147931	3	110815902	Q8NF37	LPCAT1	integral to membrane	metabolic process	calcium ion binding	Glycerophospholipid metabolism Ether lipid metabolism	Manual Assigned Name:Acyltransferase like 2 HPRD>08572_1>Acyltransferase like 2 SwissPROT>PCAT1_HUMAN>Lysophosphatidylcholine acyltransferase 1 OS=Homo sapiens GN=LPCAT1 PE=1 SV=2 IPI>Q8NF37>Lysophosphatidylcholine acyltransferase 1 NCBI>110815902>1-acylglycerophosphocholine O-acyltransferase 1 (Lung-type acyl-CoA:lysophosphatidylcholine acyltransferase 1) (Lysophosphatidylcholine acyltransferase…
ADAM10	R.TITLQPGSPCNDFR.G	4.11658e+07	1.37586e+07	2.5229e+07	1.67828e+07	48213081	15441534	25596505	18680906	42053028	7851901	33404818	17422485	33231208	17982297	16685752	14245132	0.334224	0.612864	0.407689	0.0246899	0.0775633	0.0102952	2	29337031	A8MY20	ADAM10	integral to membrane nucleus extracellular region	protein amino acid phosphorylation proteolysis	protein binding zinc ion binding	Alzheimer's disease Epithelial cell signaling in Helicobacter pylori infection	Manual Assigned Name:ADAM10 HPRD>03723_1>ADAM10 SwissPROT>ADA10_HUMAN>Disintegrin and metalloproteinase domain-containing protein 10 OS=Homo sapiens GN=ADAM10 PE=1 SV=1 IPI>A8MY20>ADAM metallopeptidase domain 10, isoform CRA_a IPI>O14672>Disintegrin and metalloproteinase domain-containing protein 10 IPI>B4DU28>Uncharacterized protein NCBI>29337031>ADAM 10 precursor (A disintegrin and metalloprote…
ADAM10	R.RPPQPIQQPQR.Q	6.15425e+07	2.43819e+07	3.3903e+07	3.48394e+07	75839686	25389926	30988718	31450745	51078736	28331895	44744225	50719432	57709143	19423889	25976017	22348140	0.39618	0.550887	0.566104	0.0131824	0.0441319	0.0743718	3	29337031	A8MY20	ADAM10	integral to membrane nucleus	protein amino acid phosphorylation	protein binding zinc ion binding	Alzheimer's disease Epithelial cell signaling in Helicobacter pylori infection	Manual Assigned Name:ADAM10 HPRD>03723_1>ADAM10 SwissPROT>ADA10_HUMAN>Disintegrin and metalloproteinase domain-containing protein 10 OS=Homo sapiens GN=ADAM10 PE=1 SV=1 IPI>A8MY20>ADAM metallopeptidase domain 10, isoform CRA_a IPI>O14672>Disintegrin and metalloproteinase domain-containing protein 10 IPI>B4DU28>Uncharacterized protein NCBI>29337031>ADAM 10 precursor (A disintegrin and metalloprote…
ADAM10	K.LPPPKPLPGTLK.R	4.96546e+07	2.02815e+07	2.27479e+07	3.00577e+07	53295167	23435355	13211221	31963452	47059557	18838409	35354034	29922438	48608959	18570609	19678469	28287283	0.408451	0.458123	0.605337	0.00493638	0.0463939	0.00566123	3	29337031	A8MY20	ADAM10	integral to membrane nucleus extracellular region	protein amino acid phosphorylation proteolysis	protein binding zinc ion binding	Alzheimer's disease Epithelial cell signaling in Helicobacter pylori infection	Manual Assigned Name:ADAM10 HPRD>03723_1>ADAM10 SwissPROT>ADA10_HUMAN>Disintegrin and metalloproteinase domain-containing protein 10 OS=Homo sapiens GN=ADAM10 PE=1 SV=1 IPI>A8MY20>ADAM metallopeptidase domain 10, isoform CRA_a IPI>O14672>Disintegrin and metalloproteinase domain-containing protein 10 IPI>B4DU28>Uncharacterized protein NCBI>29337031>ADAM 10 precursor (A disintegrin and metalloprote…
ADAM10	K.VSHITFAHEVGHNFGSPHDSGTECTPGESK.N	2.08753e+07	7.63354e+06	1.08783e+07	9.54742e+06	15779535	9513961	10131738	11043605	30808915	6881041	11116991	7578254	16037395	6505618	11386214	10020408	0.365674	0.52111	0.457355	0.0279982	0.0564136	0.0460031	5	29337031	A8MY20	ADAM10	integral to membrane nucleus extracellular region	protein amino acid phosphorylation proteolysis	protein binding zinc ion binding	Alzheimer's disease Epithelial cell signaling in Helicobacter pylori infection	Manual Assigned Name:ADAM10 HPRD>03723_1>ADAM10 SwissPROT>ADA10_HUMAN>Disintegrin and metalloproteinase domain-containing protein 10 OS=Homo sapiens GN=ADAM10 PE=1 SV=1 IPI>A8MY20>ADAM metallopeptidase domain 10, isoform CRA_a IPI>O14672>Disintegrin and metalloproteinase domain-containing protein 10 IPI>H0YNC5> IPI>B4DU28>Uncharacterized protein NCBI>29337031>ADAM 10 precursor (A disintegrin and …
Adaptin, beta 1	R.DCPLNAEAASSK.L	4.83885e+07	3.58227e+07	2.13872e+07	1.97583e+07	41687859	41884046	19712334	17499461	63611436	37357813	26435596	19115300	39866263	28226176	18013538	22660186	0.740314	0.441988	0.408327	0.136814	0.0230206	0.0154712	2	290457628	Q10567	AP1B1	membrane membrane coat	transport protein transport intracellular protein transport	protein binding	Lysosome	Manual Assigned Name:Adaptin, beta 1 HPRD>02541_1>Adaptin, beta 1 HPRD>02541_2>Adaptin, beta 1 SwissPROT>AP1B1_HUMAN>Isoform C of AP-1 complex subunit beta-1 OS=Homo sapiens GN=AP1B1 IPI>Q10567>AP-1 complex subunit beta-1 IPI>Q10567-2>Isoform B of AP-1 complex subunit beta-1 IPI>Q10567-3>Isoform C of AP-1 complex subunit beta-1 IPI>F8WDL0>Uncharacterized protein NCBI>290457628>RecName: Full=AP-1 …
Adaptin, beta 1	K.DLDYYGTLLK.K	2.3734e+07	1.93602e+07	8.56354e+06	6.22171e+06	30325790	21338159	11312539	7125081	20993458	16946116	2603588	5021342	19882801	19796293	11774480	6518712	0.815715	0.360813	0.262143	0.169245	0.0730963	0.00772932	2	290457628	Q10567	AP1B1	membrane membrane coat	transport protein transport	protein binding	Lysosome	Manual Assigned Name:Adaptin, beta 1 HPRD>02541_1>Adaptin, beta 1 HPRD>02541_2>Adaptin, beta 1 SwissPROT>AP1B1_HUMAN>Isoform C of AP-1 complex subunit beta-1 OS=Homo sapiens GN=AP1B1 IPI>Q10567>AP-1 complex subunit beta-1 IPI>Q10567-2>Isoform B of AP-1 complex subunit beta-1 IPI>Q10567-3>Isoform C of AP-1 complex subunit beta-1 IPI>C9J1E7>Uncharacterized protein IPI>F8WDL0>Uncharacterized protein…
Adaptin, beta 1	K.LHDINAQLVEDQGFLDTLK.D	1.72723e+07	1.43059e+07	5.31221e+06	2.26247e+06	19095680	20907548	2552171	3821984	19756884	10626557	8797014	422220	12964209	11383698	4587454	2543196	0.828261	0.307558	0.130988	0.234692	0.0368729	0.0357226	3	290457628	Q10567	AP1B1	membrane membrane coat	transport protein transport	protein binding	Lysosome	Manual Assigned Name:Adaptin, beta 1 HPRD>02541_1>Adaptin, beta 1 HPRD>02541_2>Adaptin, beta 1 SwissPROT>AP1B1_HUMAN>Isoform C of AP-1 complex subunit beta-1 OS=Homo sapiens GN=AP1B1 IPI>Q10567>AP-1 complex subunit beta-1 IPI>Q10567-2>Isoform B of AP-1 complex subunit beta-1 IPI>Q10567-3>Isoform C of AP-1 complex subunit beta-1 IPI>C9J1E7>Uncharacterized protein IPI>F8WDL0>Uncharacterized protein…
Adaptin, beta 1	R.CVSTLLDLIQTK.V	4.2284e+07	2.44795e+07	6.96861e+06	1.56876e+06	52060462	27170581	4212154	1672052	37113739	23043427	11642518	1134241	37677771	23224587	5051143	1899998	0.578931	0.164805	0.0371007	0.0220087	0.0131824	0.00303338	3	290457628	K7EJT8	AP2B1	membrane membrane coat	transport protein transport	protein binding	Huntington's disease Endocytosis Lysosome	Manual Assigned Name:Adaptin, beta 1 HPRD>02541_1>Adaptin, beta 1 HPRD>02541_2>Adaptin, beta 1 HPRD>03015_1>Adaptor related protein complex 2 beta 1 subunit HPRD>03015_2>Adaptor related protein complex 2 beta 1 subunit HPRD>03015_3>Adaptor related protein complex 2 beta 1 subunit SwissPROT>AP1B1_HUMAN>Isoform C of AP-1 complex subunit beta-1 OS=Homo sapiens GN=AP1B1 SwissPROT>AP2B1_HUMAN>Isoform …
Adaptin, beta 1	R.LASQANIAQVLAELK.E	7.53637e+07	8.73075e+07	4.08972e+07	1.48935e+07	70739733	91586664	29760632	11929149	84886216	82758937	66094461	16648984	70465294	87576805	26836546	16102497	1.15848	0.542664	0.197622	0.0805076	0.0705957	0.00389401	3	290457628	K7EJT8	AP2B1	membrane membrane coat	transport protein transport	protein binding	Huntington's disease Endocytosis Lysosome	Manual Assigned Name:Adaptin, beta 1 HPRD>02541_1>Adaptin, beta 1 HPRD>02541_2>Adaptin, beta 1 HPRD>03015_1>Adaptor related protein complex 2 beta 1 subunit HPRD>03015_2>Adaptor related protein complex 2 beta 1 subunit HPRD>03015_3>Adaptor related protein complex 2 beta 1 subunit SwissPROT>AP1B1_HUMAN>Isoform C of AP-1 complex subunit beta-1 OS=Homo sapiens GN=AP1B1 SwissPROT>AP2B1_HUMAN>Isoform …
Adaptin, beta 1	R.LASQANIAQVLAELK.E	7.71477e+07	7.24127e+07	4.63719e+07	1.72012e+07	78161255	85817906	29494089	14465247	85802035	70454702	79828095	21879427	67479743	60965527	29793607	15258944	0.938625	0.60108	0.222965	0.291777	0.107092	0.00525767	2	290457628	K7EJT8	AP2B1	membrane membrane coat	transport protein transport	protein binding	Huntington's disease Endocytosis Lysosome	Manual Assigned Name:Adaptin, beta 1 HPRD>02541_1>Adaptin, beta 1 HPRD>02541_2>Adaptin, beta 1 HPRD>03015_1>Adaptor related protein complex 2 beta 1 subunit HPRD>03015_2>Adaptor related protein complex 2 beta 1 subunit HPRD>03015_3>Adaptor related protein complex 2 beta 1 subunit SwissPROT>AP1B1_HUMAN>Isoform C of AP-1 complex subunit beta-1 OS=Homo sapiens GN=AP1B1 SwissPROT>AP2B1_HUMAN>Isoform …
Adaptin, beta 1	K.LTNGIWVLAELR.I	2.12353e+07	2.51705e+07	1.19011e+07	4.27008e+06	20601425	41750962	10753649	3645149	31666362	18902069		4638096	11438002	14858514	13048604	4527008	1.18532	0.560442	0.201085	0.334413	0.176131	0.0169782	2	290457628	Q10567	AP1B1	membrane membrane coat	transport protein transport intracellular protein transport	protein binding	Lysosome	Manual Assigned Name:Adaptin, beta 1 HPRD>02541_1>Adaptin, beta 1 HPRD>02541_2>Adaptin, beta 1 SwissPROT>AP1B1_HUMAN>Isoform C of AP-1 complex subunit beta-1 OS=Homo sapiens GN=AP1B1 IPI>Q10567>AP-1 complex subunit beta-1 IPI>Q10567-2>Isoform B of AP-1 complex subunit beta-1 IPI>Q10567-3>Isoform C of AP-1 complex subunit beta-1 IPI>F8WDL0>Uncharacterized protein NCBI>290457628>RecName: Full=AP-1 …
Adaptin, beta 1	R.LSHANSAVVLSAVK.V	8.57619e+07	7.73286e+07	7.17612e+07	3.15049e+07	79223430	102100777	52043065	24892355	105573589	62929216	105131176	47600286	72488826	66955912	58109374	22021994	0.901666	0.836749	0.367353	0.284084	0.233145	0.0267206	3	290457628	K7EJT8	AP2B1	membrane membrane coat	transport protein transport	protein binding	Huntington's disease Endocytosis Lysosome	Manual Assigned Name:Adaptin, beta 1 HPRD>02541_1>Adaptin, beta 1 HPRD>02541_2>Adaptin, beta 1 HPRD>03015_1>Adaptor related protein complex 2 beta 1 subunit HPRD>03015_2>Adaptor related protein complex 2 beta 1 subunit HPRD>03015_3>Adaptor related protein complex 2 beta 1 subunit SwissPROT>AP1B1_HUMAN>Isoform C of AP-1 complex subunit beta-1 OS=Homo sapiens GN=AP1B1 SwissPROT>AP2B1_HUMAN>Isoform …
Adaptin, beta 1	K.DCEDPNPLIR.A	1.80918e+08	1.60729e+08	1.17353e+08	7.66936e+07	162446106	146715547	141221168	68094338	208022277	193001066	114511822	87968640	172286023	142469818	96325767	74017676	0.888406	0.648652	0.423913	0.21173	0.0384989	0.00737357	2	290457628	P63010	AP2B1	membrane membrane coat	transport protein transport	protein binding	Huntington's disease Endocytosis Lysosome	Manual Assigned Name:Adaptin, beta 1 HPRD>02541_1>Adaptin, beta 1 HPRD>02541_2>Adaptin, beta 1 HPRD>03015_1>Adaptor related protein complex 2 beta 1 subunit HPRD>03015_2>Adaptor related protein complex 2 beta 1 subunit HPRD>03015_3>Adaptor related protein complex 2 beta 1 subunit SwissPROT>AP1B1_HUMAN>Isoform C of AP-1 complex subunit beta-1 OS=Homo sapiens GN=AP1B1 SwissPROT>AP2B1_HUMAN>Isoform …
Adaptin, beta 1	K.KPTETQELVQQVLSLATQDSDNPDLR.D	2.03554e+07	1.7901e+07	7.15907e+06	2.98004e+06	24760955	23515339	7759154	2799137	24168842	17350685	11067619	2366451	12136268	12837034	2650451	3774544	0.879426	0.351705	0.146401	0.329817	0.0716992	0.00929525	4	290457628	Q10567	AP1B1	membrane membrane coat	transport protein transport	protein binding	Lysosome	Manual Assigned Name:Adaptin, beta 1 HPRD>02541_1>Adaptin, beta 1 HPRD>02541_2>Adaptin, beta 1 SwissPROT>AP1B1_HUMAN>Isoform C of AP-1 complex subunit beta-1 OS=Homo sapiens GN=AP1B1 IPI>Q10567>AP-1 complex subunit beta-1 IPI>Q10567-2>Isoform B of AP-1 complex subunit beta-1 IPI>Q10567-3>Isoform C of AP-1 complex subunit beta-1 IPI>C9J1E7>Uncharacterized protein IPI>F8WDL0>Uncharacterized protein…
Adaptin, beta 1	K.MEPLNNLQVAVK.N	8.36329e+07	5.88646e+07	5.40087e+07	3.78429e+07	122857715	68471261	52042106	40409956	62938360	56649744	61408673	35639336	65102719	51472695	48575413	37479481	0.703844	0.645783	0.452488	0.162942	0.118003	0.0367432	2	290457628	K7EJT8	AP2B1	membrane membrane coat	transport protein transport intracellular protein transport	protein binding	Huntington's disease Endocytosis Lysosome	Manual Assigned Name:Adaptin, beta 1 HPRD>02541_1>Adaptin, beta 1 HPRD>02541_2>Adaptin, beta 1 HPRD>03015_1>Adaptor related protein complex 2 beta 1 subunit HPRD>03015_2>Adaptor related protein complex 2 beta 1 subunit HPRD>03015_3>Adaptor related protein complex 2 beta 1 subunit SwissPROT>AP1B1_HUMAN>Isoform C of AP-1 complex subunit beta-1 OS=Homo sapiens GN=AP1B1 SwissPROT>AP2B1_HUMAN>Isoform …
Adaptin, beta 1	R.AAMIWIVGEYAER.I	1.09841e+07	9.81612e+06	6.73775e+06	969582	12095266	10671350	4552313	749427	10982796	7619946	11284101	656254	9874226	11157058	4376842	1503064	0.893666	0.61341	0.0882714	0.22569	0.1048	0.005928	3	290457628	K7EJT8	AP2B1	membrane membrane coat	transport protein transport	protein binding	Huntington's disease Endocytosis Lysosome	Manual Assigned Name:Adaptin, beta 1 HPRD>02541_1>Adaptin, beta 1 HPRD>02541_2>Adaptin, beta 1 HPRD>03015_1>Adaptor related protein complex 2 beta 1 subunit HPRD>03015_2>Adaptor related protein complex 2 beta 1 subunit HPRD>03015_3>Adaptor related protein complex 2 beta 1 subunit SwissPROT>AP1B1_HUMAN>Isoform C of AP-1 complex subunit beta-1 OS=Homo sapiens GN=AP1B1 SwissPROT>AP2B1_HUMAN>Isoform …
Adaptin, delta	R.ALDLLYGMVSK.K	3.51933e+08	4.28015e+08	1.26919e+09	9.2283e+08	275800079	387945959	1065263468	752796661	447291600	528558574	1765707538	897395927	332708342	367540649	976595941	1118298519	1.21618	3.60633	2.62217	0.192095	0.0143399	0.0149284	2	11493395	G5E988	AP3D1	membrane Golgi apparatus	transport protein transport	protein binding	Lysosome	Manual Assigned Name:Adaptin, delta HPRD>06260_1>Adaptin, delta HPRD>06260_2>Adaptin, delta SwissPROT>AP3D1_HUMAN>Isoform 5 of AP-3 complex subunit delta-1 OS=Homo sapiens GN=AP3D1 IPI>G5E988> IPI>O14617>AP-3 complex subunit delta-1 IPI>O14617-2>Isoform 2 of AP-3 complex subunit delta-1 IPI>O14617-3>Isoform 3 of AP-3 complex subunit delta-1 IPI>O14617-4>Isoform 4 of AP-3 complex subunit delta-1 I…
Adaptin, delta	K.LEDPDPGVQSAAVNVICELAR.R	3.18783e+07	2.25312e+07	1.84086e+07	1.31335e+07	31552479	23654964	16790152	16260551	35084847	22676982	20268764	10787087	28997513	21261625	18166943	12352725	0.706788	0.577466	0.411988	0.0143534	0.00911848	0.00980074	3	11493395	O14617	AP3D1	membrane Golgi apparatus	transport protein transport	protein binding	Lysosome	Manual Assigned Name:Adaptin, delta HPRD>06260_1>Adaptin, delta SwissPROT>AP3D1_HUMAN>Isoform 5 of AP-3 complex subunit delta-1 OS=Homo sapiens GN=AP3D1 IPI>O14617>AP-3 complex subunit delta-1 IPI>O14617-4>Isoform 4 of AP-3 complex subunit delta-1 IPI>O14617-5>Isoform 5 of AP-3 complex subunit delta-1 NCBI>11493395>PRO0039 [Homo sapiens] NCBI>20137255>Adapter-related protein complex 3 delta 1 sub…
Adaptin, delta	K.DVPVAEEVSALFAGELNPVAPK.A	5.30976e+07	4.2893e+07	3.06228e+07	2.4842e+07	48042479	51402005	30096896	29474260	62679511	41217615	38531638	17635946	48570897	36059339	23239931	27415934	0.807814	0.576727	0.467856	0.129297	0.0379461	0.0233195	3	20137255	G5E988	AP3D1	membrane	transport	protein binding	Lysosome	Manual Assigned Name:Adaptin, delta HPRD>06260_1>Adaptin, delta HPRD>06260_2>Adaptin, delta SwissPROT>AP3D1_HUMAN>Isoform 5 of AP-3 complex subunit delta-1 OS=Homo sapiens GN=AP3D1 IPI>G5E988> IPI>O14617>AP-3 complex subunit delta-1 IPI>O14617-2>Isoform 2 of AP-3 complex subunit delta-1 IPI>O14617-3>Isoform 3 of AP-3 complex subunit delta-1 IPI>O14617-4>Isoform 4 of AP-3 complex subunit delta-1 I…
Adaptin, delta	R.ILIEDSDQNLK.Y	2.81566e+07	1.53068e+07	2.32995e+07	9.81574e+06	27809251	15653448	27492151	9959199	36221038	15010351	30832484	11147538	20439446	15256743	11573944	8340468	0.543633	0.827499	0.348612	0.0339258	0.264276	0.0137831	2	11493395	G5E988	AP3D1	membrane Golgi apparatus	transport protein transport	protein binding	Lysosome	Manual Assigned Name:Adaptin, delta HPRD>06260_1>Adaptin, delta HPRD>06260_2>Adaptin, delta SwissPROT>AP3D1_HUMAN>Isoform 5 of AP-3 complex subunit delta-1 OS=Homo sapiens GN=AP3D1 IPI>G5E988> IPI>O14617>AP-3 complex subunit delta-1 IPI>O14617-2>Isoform 2 of AP-3 complex subunit delta-1 IPI>O14617-3>Isoform 3 of AP-3 complex subunit delta-1 IPI>O14617-4>Isoform 4 of AP-3 complex subunit delta-1 I…
Adaptor related protein complex 1, gamma 1 subunit	K.ELLYFLDSCEPEFK.A	2.94349e+07	7.42475e+06	7.78934e+06	5.63914e+06	28190849	13214197	7668306	6322710	34143427	6583876	8943558	6154447	25970290	2476188	6756170	4440274	0.252244	0.26463	0.19158	0.0402699	0.00446853	0.00438384	2	146345366	J3KQU9	AP1G1	membrane Golgi apparatus membrane coat	transport protein transport intracellular protein transport	protein binding	Lysosome	Manual Assigned Name:Adaptor related protein complex 1, gamma 1 subunit HPRD>04637_1>Adaptor related protein complex 1, gamma 1 subunit HPRD>04637_2>Adaptor related protein complex 1, gamma 1 subunit SwissPROT>AP1G1_HUMAN>Isoform 2 of AP-1 complex subunit gamma-1 OS=Homo sapiens GN=AP1G1 IPI>J3KQU9> IPI>O43747>AP-1 complex subunit gamma-1 IPI>H3BNN2> IPI>O43747-2>Isoform 2 of AP-1 complex subunit…
Adaptor related protein complex 1, gamma 1 subunit	R.KVPELMEMFLPATK.N	4.14618e+07	1.10336e+07	1.183e+07	1.04787e+07	24440180	9079685	5683383	13276530	58076440	11987673	18562715	8602021	41868657	12033541	11243856	9557587	0.266116	0.285323	0.252732	0.0189274	0.0442751	0.0192382	3	146345366	H3BNR4	AP1G1	membrane Golgi apparatus membrane coat	transport protein transport intracellular protein transport	protein binding	Lysosome	Manual Assigned Name:Adaptor related protein complex 1, gamma 1 subunit HPRD>04637_1>Adaptor related protein complex 1, gamma 1 subunit HPRD>04637_2>Adaptor related protein complex 1, gamma 1 subunit SwissPROT>AP1G1_HUMAN>Isoform 2 of AP-1 complex subunit gamma-1 OS=Homo sapiens GN=AP1G1 IPI>H3BNR4> IPI>H3BUN9> IPI>J3KQU9> IPI>O43747>AP-1 complex subunit gamma-1 IPI>H3BR36> IPI>O43747-2>Isoform 2…
Adaptor related protein complex 1, gamma 1 subunit	R.VLTTAGSYVR.D	9.62917e+07	4.83413e+07	5.10622e+07	5.97859e+07	75851860	43936094	39754734	67324785	131299705	56286723	66655041	65454291	81723466	44801160	46776705	46578498	0.50203	0.530286	0.620883	0.0339986	0.0550584	0.0807712	2	146345366	J3KQU9	AP1G1	membrane Golgi apparatus membrane coat	transport protein transport intracellular protein transport	protein binding	Lysosome	Manual Assigned Name:Adaptor related protein complex 1, gamma 1 subunit HPRD>04637_1>Adaptor related protein complex 1, gamma 1 subunit HPRD>04637_2>Adaptor related protein complex 1, gamma 1 subunit SwissPROT>AP1G1_HUMAN>Isoform 2 of AP-1 complex subunit gamma-1 OS=Homo sapiens GN=AP1G1 IPI>J3KQU9> IPI>O43747>AP-1 complex subunit gamma-1 IPI>H3BNN2> IPI>O43747-2>Isoform 2 of AP-1 complex subunit…
Adaptor related protein complex 1, gamma 1 subunit	K.ELLYFLDSCEPEFK.A	1.64348e+07	7.66281e+06	4.76081e+06	2.11576e+06	15407408	11916735	4778103	2161414	16172851	3861951	4245165	1216639	17724129	7209733	5259151	2969218	0.466255	0.289678	0.128736	0.0591659	0.00308774	0.00754285	3	146345366	J3KQU9	AP1G1	membrane Golgi apparatus membrane coat	transport protein transport intracellular protein transport	protein binding	Lysosome	Manual Assigned Name:Adaptor related protein complex 1, gamma 1 subunit HPRD>04637_1>Adaptor related protein complex 1, gamma 1 subunit HPRD>04637_2>Adaptor related protein complex 1, gamma 1 subunit SwissPROT>AP1G1_HUMAN>Isoform 2 of AP-1 complex subunit gamma-1 OS=Homo sapiens GN=AP1G1 IPI>J3KQU9> IPI>O43747>AP-1 complex subunit gamma-1 IPI>H3BNN2> IPI>O43747-2>Isoform 2 of AP-1 complex subunit…
Adaptor related protein complex 1, gamma 1 subunit	R.YVALTSLLK.T	2.64935e+07	1.15842e+07	1.98458e+07	8.18258e+06	22416113	16622592	15779320	9110758	32855715	9311049	30571400	7758121	24208693	8818956	13186757	7678869	0.437247	0.749083	0.308852	0.0313544	0.176758	0.00633381	2	146345366	J3KQU9	AP1G1	membrane Golgi apparatus membrane coat	transport protein transport intracellular protein transport	protein binding	Lysosome	Manual Assigned Name:Adaptor related protein complex 1, gamma 1 subunit HPRD>04637_1>Adaptor related protein complex 1, gamma 1 subunit HPRD>04637_2>Adaptor related protein complex 1, gamma 1 subunit SwissPROT>AP1G1_HUMAN>Isoform 2 of AP-1 complex subunit gamma-1 OS=Homo sapiens GN=AP1G1 IPI>J3KQU9> IPI>O43747>AP-1 complex subunit gamma-1 IPI>O43747-2>Isoform 2 of AP-1 complex subunit gamma-1 IPI…
Adaptor related protein complex 2 alpha 1 subunit	R.NADVELQQR.A	8.95409e+07	5.5613e+07	7.01541e+07	5.1069e+07	91791652	58656352	53128500	50285666	91682265	51642635	100444650	62988827	85148773	56540113	56889041	39932384	0.621091	0.783486	0.570342	0.00504685	0.151788	0.022609	2	262527580	O94973	AP2A2	membrane membrane coat	transport protein transport intracellular protein transport	protein binding	Huntington's disease Endocytosis	Manual Assigned Name:Adaptor related protein complex 2 alpha 1 subunit HPRD>03016_1>Adaptor related protein complex 2 alpha 1 subunit HPRD>03016_2>Adaptor related protein complex 2 alpha 1 subunit HPRD>03016_3>Adaptor related protein complex 2 alpha 1 subunit HPRD>06256_1>Adaptor related protein complex 2, alpha2 subunit SwissPROT>AP2A1_HUMAN>Isoform B of AP-2 complex subunit alpha-1 OS=Homo sapi…
Adaptor related protein complex 2 alpha 1 subunit	R.ILVAGDSMDSVK.Q	3.05665e+07	1.92137e+07	2.23472e+07	1.15415e+07	39605828	22786932	16156589	12551487	22607132	20328164	36909129	12469044	29486556	14525928	13975830	9603962	0.628586	0.7311	0.377586	0.0833088	0.19228	0.0158931	2	262527580	O95782	AP2A1	membrane membrane coat	transport intracellular protein transport	protein binding	Huntington's disease Endocytosis	Manual Assigned Name:Adaptor related protein complex 2 alpha 1 subunit HPRD>03016_1>Adaptor related protein complex 2 alpha 1 subunit HPRD>03016_2>Adaptor related protein complex 2 alpha 1 subunit HPRD>03016_3>Adaptor related protein complex 2 alpha 1 subunit SwissPROT>AP2A1_HUMAN>Isoform B of AP-2 complex subunit alpha-1 OS=Homo sapiens GN=AP2A1 IPI>O95782>AP-2 complex subunit alpha-1 IPI>O95782…
Adaptor related protein complex 2 alpha 1 subunit	K.VGGYILGEFGNLIAGDPR.S	1.10562e+08	4.6253e+07	8.72452e+07	9.96326e+07	147015771	53750909	109960801	134572677	102248719	52281022	87750236	112102055	82422671	32727214	64024556	52223098	0.418343	0.789104	0.901144	0.0304047	0.210913	0.314487	2	262527580	O94973	AP2A2	membrane membrane coat	transport protein transport intracellular protein transport	protein binding	Huntington's disease Endocytosis	Manual Assigned Name:Adaptor related protein complex 2 alpha 1 subunit HPRD>03016_1>Adaptor related protein complex 2 alpha 1 subunit HPRD>03016_2>Adaptor related protein complex 2 alpha 1 subunit HPRD>03016_3>Adaptor related protein complex 2 alpha 1 subunit HPRD>06256_1>Adaptor related protein complex 2, alpha2 subunit SwissPROT>AP2A1_HUMAN>Isoform B of AP-2 complex subunit alpha-1 OS=Homo sapi…
Adaptor related protein complex 2 alpha 1 subunit	R.DFLTPPLLSVR.F	9.451e+07	3.15049e+07	2.65144e+07	1.32562e+07	107667977	37490861	18872721	10940503	97087186	26053329	39658857	16141251	78774925	30970649	21011570	12686817	0.33335	0.280546	0.140262	0.00770572	0.0152407	0.00382278	2	262527580	O95782	AP2A1	membrane membrane coat	transport intracellular protein transport	protein binding	Huntington's disease Endocytosis	Manual Assigned Name:Adaptor related protein complex 2 alpha 1 subunit HPRD>03016_1>Adaptor related protein complex 2 alpha 1 subunit HPRD>03016_2>Adaptor related protein complex 2 alpha 1 subunit HPRD>03016_3>Adaptor related protein complex 2 alpha 1 subunit SwissPROT>AP2A1_HUMAN>Isoform B of AP-2 complex subunit alpha-1 OS=Homo sapiens GN=AP2A1 IPI>O95782>AP-2 complex subunit alpha-1 IPI>O95782…
Adaptor related protein complex 2 alpha 1 subunit	K.KGPGAGSALDDGR.R	4.82658e+06	898206	1.50298e+06	2.85088e+06	6336769	307596	88649	337608	4610537	1662279	2016520	6196876	3532427	724745	2403774	2018145	0.186096	0.311397	0.590662	0.0316854	0.121068	0.175147	2	262527580	O95782	AP2A1	membrane membrane coat	transport intracellular protein transport	protein binding	Huntington's disease Endocytosis	Manual Assigned Name:Adaptor related protein complex 2 alpha 1 subunit HPRD>03016_1>Adaptor related protein complex 2 alpha 1 subunit HPRD>03016_2>Adaptor related protein complex 2 alpha 1 subunit HPRD>03016_3>Adaptor related protein complex 2 alpha 1 subunit SwissPROT>AP2A1_HUMAN>Isoform B of AP-2 complex subunit alpha-1 OS=Homo sapiens GN=AP2A1 IPI>O95782>AP-2 complex subunit alpha-1 IPI>O95782…
Adaptor related protein complex 2 alpha 1 subunit	K.FFQPTEMAAQDFFQR.W	1.55921e+07	5.03131e+06	8.6992e+06	2.75883e+06	16785794	6428558	6539768	2545717	18269786	4684705	13260704	3020883	11720852	3980673	6297130	2709894	0.322683	0.557922	0.176937	0.0128652	0.077156	0.00438384	3	262527580	O95782	AP2A1	membrane membrane coat	transport intracellular protein transport	protein binding	Huntington's disease Endocytosis	Manual Assigned Name:Adaptor related protein complex 2 alpha 1 subunit HPRD>03016_1>Adaptor related protein complex 2 alpha 1 subunit HPRD>03016_2>Adaptor related protein complex 2 alpha 1 subunit HPRD>03016_3>Adaptor related protein complex 2 alpha 1 subunit SwissPROT>AP2A1_HUMAN>Isoform B of AP-2 complex subunit alpha-1 OS=Homo sapiens GN=AP2A1 IPI>O95782>AP-2 complex subunit alpha-1 IPI>O95782…
Adaptor related protein complex 2 alpha 1 subunit	K.FFQPTEMAAQDFFQR.W	7.08413e+06	817424	3.16169e+06	970984	6832339	817424	2816316	405385	7335927		4820140	1451606			1848626	1055962	0.115388	0.446306	0.137065		0.0797321	0.0330767	2	262527580	O95782	AP2A1	membrane membrane coat	transport intracellular protein transport	protein binding	Huntington's disease Endocytosis	Manual Assigned Name:Adaptor related protein complex 2 alpha 1 subunit HPRD>03016_1>Adaptor related protein complex 2 alpha 1 subunit HPRD>03016_2>Adaptor related protein complex 2 alpha 1 subunit HPRD>03016_3>Adaptor related protein complex 2 alpha 1 subunit SwissPROT>AP2A1_HUMAN>Isoform B of AP-2 complex subunit alpha-1 OS=Homo sapiens GN=AP2A1 IPI>O95782>AP-2 complex subunit alpha-1 IPI>O95782…
Adaptor related protein complex 2 alpha 1 subunit	K.NNGVLFENQLLQIGVK.S	2.04803e+07	1.36915e+07	1.98946e+07	1.30713e+07	21503716	13431251	15175353	11802721	20305313	12484083	29437825	13326016	19631726	15159177	15070693	14085082	0.668522	0.971405	0.638238	0.0105632	0.332598	0.00797161	2	262527580	O95782	AP2A1	membrane membrane coat	transport intracellular protein transport	protein binding	Huntington's disease Endocytosis	Manual Assigned Name:Adaptor related protein complex 2 alpha 1 subunit HPRD>03016_1>Adaptor related protein complex 2 alpha 1 subunit HPRD>03016_2>Adaptor related protein complex 2 alpha 1 subunit HPRD>03016_3>Adaptor related protein complex 2 alpha 1 subunit SwissPROT>AP2A1_HUMAN>Isoform B of AP-2 complex subunit alpha-1 OS=Homo sapiens GN=AP2A1 IPI>O95782>AP-2 complex subunit alpha-1 IPI>O95782…
Adaptor related protein complex 2 alpha 1 subunit	K.VGGYILGEFGNLIAGDPR.S	1.26668e+08	6.62584e+07	6.42036e+07	3.34898e+07	198629527	73828484	44261696	39094397	84700957	61664429	118651520	23881927	96674289	63282147	29697452	37493141	0.523086	0.506864	0.26439	0.0853125	0.129981	0.0244646	3	262527580	O94973	AP2A2	membrane membrane coat	transport protein transport intracellular protein transport	protein binding	Huntington's disease Endocytosis	Manual Assigned Name:Adaptor related protein complex 2 alpha 1 subunit HPRD>03016_1>Adaptor related protein complex 2 alpha 1 subunit HPRD>03016_2>Adaptor related protein complex 2 alpha 1 subunit HPRD>03016_3>Adaptor related protein complex 2 alpha 1 subunit HPRD>06256_1>Adaptor related protein complex 2, alpha2 subunit SwissPROT>AP2A1_HUMAN>Isoform B of AP-2 complex subunit alpha-1 OS=Homo sapi…
Adaptor related protein complex 2 beta 1 subunit	K.LQNNNVYTIAK.R	4.40465e+07	4.72218e+07	4.04135e+07	1.57033e+07	45563500	56844749	32771794	7517810	53602799	43459014	57822027	24911065	32973178	41361502	30646797	14680939	1.07209	0.91752	0.356516	0.313082	0.316142	0.0459706	2	51702211	K7EJT8	AP2B1	membrane membrane coat	protein transport intracellular protein transport	protein binding	Huntington's disease Endocytosis	Manual Assigned Name:Adaptor related protein complex 2 beta 1 subunit HPRD>03015_1>Adaptor related protein complex 2 beta 1 subunit HPRD>03015_2>Adaptor related protein complex 2 beta 1 subunit HPRD>03015_3>Adaptor related protein complex 2 beta 1 subunit SwissPROT>AP2B1_HUMAN>Isoform 2 of AP-2 complex subunit beta OS=Homo sapiens GN=AP2B1 IPI>K7EJT8> IPI>P63010>AP-2 complex subunit beta IPI>P630…
Adaptor related protein complex 2 beta 1 subunit	K.FLELLPK.D	8.45191e+07	9.21702e+07	5.32885e+07	3.83104e+07	70871280	109115090	52780118	36510164	104414481	85935662	59510895	34441187	78271524	81459742	47574574	43979958	1.09052	0.630491	0.453276	0.279146	0.0362574	0.0132468	2	51702211	K7EJT8	AP2B1	membrane membrane coat	protein transport	protein binding	Huntington's disease Endocytosis	Manual Assigned Name:Adaptor related protein complex 2 beta 1 subunit HPRD>03015_1>Adaptor related protein complex 2 beta 1 subunit HPRD>03015_2>Adaptor related protein complex 2 beta 1 subunit HPRD>03015_3>Adaptor related protein complex 2 beta 1 subunit SwissPROT>AP2B1_HUMAN>Isoform 2 of AP-2 complex subunit beta OS=Homo sapiens GN=AP2B1 IPI>K7EJT8> IPI>P63010>AP-2 complex subunit beta IPI>P630…
Adaptor related protein complex 2 beta 1 subunit	K.LHDINAQMVEDQGFLDSLR.D	5.54515e+07	3.58895e+07	2.22063e+07	1.09009e+07	46635811	42841800	17431289	9536902	66399235	33398839	27942957	11281691	53319426	31427802	21244729	11884129	0.647223	0.400464	0.196585	0.0433849	0.0146896	0.00389776	3	51702211	K7EJT8	AP2B1	membrane membrane coat	protein transport	protein binding	Huntington's disease Endocytosis	Manual Assigned Name:Adaptor related protein complex 2 beta 1 subunit HPRD>03015_1>Adaptor related protein complex 2 beta 1 subunit HPRD>03015_2>Adaptor related protein complex 2 beta 1 subunit HPRD>03015_3>Adaptor related protein complex 2 beta 1 subunit SwissPROT>AP2B1_HUMAN>Isoform 2 of AP-2 complex subunit beta OS=Homo sapiens GN=AP2B1 IPI>K7EJT8> IPI>P63010>AP-2 complex subunit beta IPI>P630…
Adaptor related protein complex 2 beta 1 subunit	K.KPSETQELVQQVLSLATQDSDNPDLR.D	3.32219e+07	2.90085e+07	1.71137e+07	9.68922e+06	38767751	38823855	15419589	8214552	39611939	29018296	24936374	10873218	21286128	19183496	10985069	9979903	0.873174	0.515132	0.291651	0.308923	0.0820932	0.0143029	3	51702211	K7EJT8	AP2B1	membrane membrane coat	protein transport	protein binding	Huntington's disease Endocytosis	Manual Assigned Name:Adaptor related protein complex 2 beta 1 subunit HPRD>03015_1>Adaptor related protein complex 2 beta 1 subunit HPRD>03015_2>Adaptor related protein complex 2 beta 1 subunit HPRD>03015_3>Adaptor related protein complex 2 beta 1 subunit SwissPROT>AP2B1_HUMAN>Isoform 2 of AP-2 complex subunit beta OS=Homo sapiens GN=AP2B1 IPI>K7EJT8> IPI>P63010>AP-2 complex subunit beta IPI>P630…
Adaptor related protein complex 2 beta 1 subunit	K.LAPPLVTLLSGEPEVQYVALR.N	1.49343e+08	1.04243e+08	7.35066e+07	5.54937e+07	158297368	132752953	70434385	54741486	168360090	105366948	94571324	62784227	121371359	74610553	55514058	48955532	0.698014	0.4922	0.371586	0.0996418	0.0271652	0.00756253	3	51702211	K7EJT8	AP2B1	membrane membrane coat	protein transport	protein binding	Huntington's disease Endocytosis	Manual Assigned Name:Adaptor related protein complex 2 beta 1 subunit HPRD>03015_1>Adaptor related protein complex 2 beta 1 subunit HPRD>03015_2>Adaptor related protein complex 2 beta 1 subunit HPRD>03015_3>Adaptor related protein complex 2 beta 1 subunit SwissPROT>AP2B1_HUMAN>Isoform 2 of AP-2 complex subunit beta OS=Homo sapiens GN=AP2B1 IPI>K7EJT8> IPI>P63010>AP-2 complex subunit beta IPI>P630…
Adaptor related protein complex 2 beta 1 subunit	K.ECHLNADTVSSK.L	2.88554e+07	1.45344e+07	1.18121e+07	1.08394e+07	32995845	16051515	8773989	5449493	30649653	14711744	16454751	17806535	22920772	12839900	10207564	9262222	0.503697	0.409355	0.375646	0.0154257	0.0241245	0.0457591	2	51702211	K7EJT8	AP2B1	membrane membrane coat	protein transport intracellular protein transport	protein binding	Huntington's disease Endocytosis	Manual Assigned Name:Adaptor related protein complex 2 beta 1 subunit HPRD>03015_1>Adaptor related protein complex 2 beta 1 subunit HPRD>03015_2>Adaptor related protein complex 2 beta 1 subunit HPRD>03015_3>Adaptor related protein complex 2 beta 1 subunit SwissPROT>AP2B1_HUMAN>Isoform 2 of AP-2 complex subunit beta OS=Homo sapiens GN=AP2B1 IPI>K7EJT8> IPI>P63010>AP-2 complex subunit beta IPI>P630…
Adaptor related protein complex 2 beta 1 subunit	K.ECHLNADTVSSK.L	4.49194e+08	1.56306e+08	7.46281e+07	6.96569e+07	220903219	154941573	56702541	46110949	619285939	150563698	98711804	90449501	507391347	163412918	68470022	72410272	0.34797	0.166138	0.155071	0.0445163	0.0178088	0.017924	3	51702211	K7EJT8	AP2B1	membrane membrane coat	protein transport intracellular protein transport	protein binding	Huntington's disease Endocytosis	Manual Assigned Name:Adaptor related protein complex 2 beta 1 subunit HPRD>03015_1>Adaptor related protein complex 2 beta 1 subunit HPRD>03015_2>Adaptor related protein complex 2 beta 1 subunit HPRD>03015_3>Adaptor related protein complex 2 beta 1 subunit SwissPROT>AP2B1_HUMAN>Isoform 2 of AP-2 complex subunit beta OS=Homo sapiens GN=AP2B1 IPI>K7EJT8> IPI>P63010>AP-2 complex subunit beta IPI>P630…
Adaptor related protein complex 2 beta 1 subunit	K.DVSSLFPDVVNCMQTDNLELK.K	3.80537e+07	3.18553e+07	8.68808e+06	9.62287e+06	45366796	42658095	10805527	7242112	29036685	35971081	10779064	14804287	39757696	16936806	4479662	6822209	0.837115	0.228311	0.252876	0.256413	0.018548	0.0167041	3	51702211	K7EJT8	AP2B1	membrane membrane coat	protein transport intracellular protein transport	protein binding	Huntington's disease Endocytosis Lysosome	Manual Assigned Name:Adaptor related protein complex 2 beta 1 subunit HPRD>03015_1>Adaptor related protein complex 2 beta 1 subunit HPRD>03015_2>Adaptor related protein complex 2 beta 1 subunit HPRD>03015_3>Adaptor related protein complex 2 beta 1 subunit SwissPROT>AP2B1_HUMAN>Isoform 2 of AP-2 complex subunit beta OS=Homo sapiens GN=AP2B1 IPI>K7EJT8> IPI>P63010>AP-2 complex subunit beta IPI>K7EJ…
Adaptor related protein complex 2 beta 1 subunit	K.LTNGIWILAELR.I	3.43713e+07	3.72165e+07	8.14073e+06	5.88656e+06	32604676	57509219	10656023	4616673	49481772	36605036	6413279	6316398	21027374	17535265	7352889	6726602	1.08278	0.236847	0.171264	0.390228	0.0180689	0.0111185	3	51702211	K7EJT8	AP2B1	membrane membrane coat	protein transport intracellular protein transport	protein binding	Huntington's disease Endocytosis	Manual Assigned Name:Adaptor related protein complex 2 beta 1 subunit HPRD>03015_1>Adaptor related protein complex 2 beta 1 subunit HPRD>03015_2>Adaptor related protein complex 2 beta 1 subunit HPRD>03015_3>Adaptor related protein complex 2 beta 1 subunit SwissPROT>AP2B1_HUMAN>Isoform 2 of AP-2 complex subunit beta OS=Homo sapiens GN=AP2B1 IPI>K7EJT8> IPI>P63010>AP-2 complex subunit beta IPI>P630…
Adaptor related protein complex 2 beta 1 subunit	K.LTNGIWILAELR.I	3.80674e+07	3.95763e+07	1.45259e+07	6.61256e+06	29650157	59318576	17638729	6754199	59340778	41335107	9178667	8588907	25211138	18075127	16760320	4494580	1.03964	0.381584	0.173707	0.401913	0.0535104	0.0152407	2	51702211	K7EJT8	AP2B1	membrane membrane coat	protein transport intracellular protein transport	protein binding	Huntington's disease Endocytosis	Manual Assigned Name:Adaptor related protein complex 2 beta 1 subunit HPRD>03015_1>Adaptor related protein complex 2 beta 1 subunit HPRD>03015_2>Adaptor related protein complex 2 beta 1 subunit HPRD>03015_3>Adaptor related protein complex 2 beta 1 subunit SwissPROT>AP2B1_HUMAN>Isoform 2 of AP-2 complex subunit beta OS=Homo sapiens GN=AP2B1 IPI>K7EJT8> IPI>P63010>AP-2 complex subunit beta IPI>P630…
Adaptor related protein complex 2 beta 1 subunit	K.LAPPLVTLLSGEPEVQYVALR.N	2.87764e+07	2.3287e+07	1.35894e+07	3.00282e+06	32104511	29332359	15907122	2464187	28636077	25211498	17455809	2285789	25588585	15317022	7405161	4258483	0.809238	0.47224	0.10435	0.183513	0.0489227	0.00474232	4	51702211	K7EJT8	AP2B1	membrane membrane coat	protein transport	protein binding	Huntington's disease Endocytosis	Manual Assigned Name:Adaptor related protein complex 2 beta 1 subunit HPRD>03015_1>Adaptor related protein complex 2 beta 1 subunit HPRD>03015_2>Adaptor related protein complex 2 beta 1 subunit HPRD>03015_3>Adaptor related protein complex 2 beta 1 subunit SwissPROT>AP2B1_HUMAN>Isoform 2 of AP-2 complex subunit beta OS=Homo sapiens GN=AP2B1 IPI>K7EJT8> IPI>P63010>AP-2 complex subunit beta IPI>P630…
Adaptor related protein complex 2 beta 1 subunit	K.DSDYYNMLLK.K	2.35961e+07	2.41558e+07	2.04e+07	9.61713e+06	18637717	30301321	17960317	10956377	31661165	22719184	28873337	7733019	20489313	19446850	14366461	10161981	1.02372	0.864553	0.407573	0.371965	0.281677	0.0205261	2	51702211	K7EJT8	AP2B1	membrane membrane coat	protein transport	protein binding	Huntington's disease Endocytosis	Manual Assigned Name:Adaptor related protein complex 2 beta 1 subunit HPRD>03015_1>Adaptor related protein complex 2 beta 1 subunit HPRD>03015_2>Adaptor related protein complex 2 beta 1 subunit HPRD>03015_3>Adaptor related protein complex 2 beta 1 subunit SwissPROT>AP2B1_HUMAN>Isoform 2 of AP-2 complex subunit beta OS=Homo sapiens GN=AP2B1 IPI>K7EJT8> IPI>P63010>AP-2 complex subunit beta IPI>P630…
Adaptor related protein complex 2 beta 1 subunit	K.SQPDMAIMAVNSFVK.D	2.67895e+07	1.91173e+07	5.20446e+06	4.46876e+06	20050383	24180085	7575861	2069415	31106242	16428163	4819655	6576651	29211886	16743781	3217870	4760207	0.713613	0.194272	0.16681	0.110198	0.0122954	0.0165893	3	51702211	K7EJT8	AP2B1	membrane membrane coat	protein transport	protein binding	Huntington's disease Endocytosis	Manual Assigned Name:Adaptor related protein complex 2 beta 1 subunit HPRD>03015_1>Adaptor related protein complex 2 beta 1 subunit HPRD>03015_2>Adaptor related protein complex 2 beta 1 subunit HPRD>03015_3>Adaptor related protein complex 2 beta 1 subunit SwissPROT>AP2B1_HUMAN>Isoform 2 of AP-2 complex subunit beta OS=Homo sapiens GN=AP2B1 IPI>K7EJT8> IPI>P63010>AP-2 complex subunit beta IPI>K7EN…
Adaptor related protein complex 2 beta 1 subunit	K.LAPPLVTLLSGEPEVQYVALR.N	4.60125e+06	2.70777e+06	2.15613e+06	1.06926e+06	5930025	3989093	738523	302481	4144616	2585584	5045497	1152417	3729122	1548627	684362	1752880	0.588485	0.468596	0.232384	0.102544	0.111788	0.0447232	2	51702211	K7EJT8	AP2B1	membrane membrane coat	protein transport	protein binding	Huntington's disease Endocytosis	Manual Assigned Name:Adaptor related protein complex 2 beta 1 subunit HPRD>03015_1>Adaptor related protein complex 2 beta 1 subunit HPRD>03015_2>Adaptor related protein complex 2 beta 1 subunit HPRD>03015_3>Adaptor related protein complex 2 beta 1 subunit SwissPROT>AP2B1_HUMAN>Isoform 2 of AP-2 complex subunit beta OS=Homo sapiens GN=AP2B1 IPI>K7EJT8> IPI>P63010>AP-2 complex subunit beta IPI>P630…
Adaptor related protein complex 2 beta 1 subunit	K.KPSETQELVQQVLSLATQDSDNPDLR.D	3.86921e+07	3.68102e+07	1.3959e+07	5.50841e+06	35472605	51084821	14144275	5571062	55895415	32815227	20798403	4352214	24708232	26530641	6934274	6601942	0.951363	0.360771	0.142365	0.382854	0.0580545	0.00887413	4	51702211	K7EJT8	AP2B1	membrane membrane coat	protein transport	protein binding	Huntington's disease Endocytosis	Manual Assigned Name:Adaptor related protein complex 2 beta 1 subunit HPRD>03015_1>Adaptor related protein complex 2 beta 1 subunit HPRD>03015_2>Adaptor related protein complex 2 beta 1 subunit HPRD>03015_3>Adaptor related protein complex 2 beta 1 subunit SwissPROT>AP2B1_HUMAN>Isoform 2 of AP-2 complex subunit beta OS=Homo sapiens GN=AP2B1 IPI>K7EJT8> IPI>P63010>AP-2 complex subunit beta IPI>P630…
Adaptor related protein complex 2 beta 1 subunit	K.YESIIATLCENLDSLDEPDAR.A	8.15053e+06	8.54926e+06	2.27664e+06	1.59768e+06	4196146	8634177	5715087	1857682	12092551	10895945	377634	1994719	8162895	6117653	737206	940631	1.04892	0.279324	0.196021	0.342052	0.0858995	0.025338	3	51702211	K7EJT8	AP2B1	membrane membrane coat	protein transport	protein binding	Huntington's disease Endocytosis	Manual Assigned Name:Adaptor related protein complex 2 beta 1 subunit HPRD>03015_1>Adaptor related protein complex 2 beta 1 subunit HPRD>03015_2>Adaptor related protein complex 2 beta 1 subunit HPRD>03015_3>Adaptor related protein complex 2 beta 1 subunit SwissPROT>AP2B1_HUMAN>Isoform 2 of AP-2 complex subunit beta OS=Homo sapiens GN=AP2B1 IPI>K7EJT8> IPI>P63010>AP-2 complex subunit beta IPI>K7EJ…
Adaptor related protein complex 2 beta 1 subunit	K.DVSSLFPDVVNCMQTDNLELKK.L	3.43281e+07	2.42284e+07	2.01717e+07	9.52938e+06	45667994	19146959	7565506	10646721	33903154	16537666	36027103	6938209	23413265	37000444	16922490	11003205	0.705787	0.587614	0.277597	0.180279	0.152554	0.0158275	3	51702211	K7EJT8	AP2B1	membrane membrane coat	protein transport intracellular protein transport	protein binding	Huntington's disease Endocytosis Lysosome	Manual Assigned Name:Adaptor related protein complex 2 beta 1 subunit HPRD>03015_1>Adaptor related protein complex 2 beta 1 subunit HPRD>03015_2>Adaptor related protein complex 2 beta 1 subunit HPRD>03015_3>Adaptor related protein complex 2 beta 1 subunit SwissPROT>AP2B1_HUMAN>Isoform 2 of AP-2 complex subunit beta OS=Homo sapiens GN=AP2B1 IPI>K7EJT8> IPI>P63010>AP-2 complex subunit beta IPI>K7EJ…
Adaptor related protein complex 2 beta 1 subunit	R.IQPGNPNYTLSLK.C	6.58003e+07	5.25494e+07	4.31926e+07	2.10688e+07	59186832	55037635	36941484	20991190	88415392	57424620	54912886	23196930	49798716	45185949	37723524	19018204	0.798619	0.65642	0.320193	0.198565	0.100944	0.0113844	2	51702211	K7EJT8	AP2B1	membrane membrane coat	protein transport intracellular protein transport	protein binding	Huntington's disease Endocytosis	Manual Assigned Name:Adaptor related protein complex 2 beta 1 subunit HPRD>03015_1>Adaptor related protein complex 2 beta 1 subunit HPRD>03015_2>Adaptor related protein complex 2 beta 1 subunit HPRD>03015_3>Adaptor related protein complex 2 beta 1 subunit SwissPROT>AP2B1_HUMAN>Isoform 2 of AP-2 complex subunit beta OS=Homo sapiens GN=AP2B1 IPI>K7EJT8> IPI>P63010>AP-2 complex subunit beta IPI>P630…
Adaptor related protein complex 2 beta 1 subunit	R.APEVSQYIYQVYDSILKN.-	9.97001e+06	2.2221e+07	1.68537e+07	1.24775e+07	7020185	26447299	23486063	14520390	13875946	25657025	15354724	14686010	9013898	14558588	11720282	8226054	2.22878	1.69044	1.2515	0.0490811	0.10664	0.239954	3	51702211	K7EJT8	AP2B1	membrane membrane coat	protein transport intracellular protein transport	protein binding	Huntington's disease Endocytosis	Manual Assigned Name:Adaptor related protein complex 2 beta 1 subunit HPRD>03015_1>Adaptor related protein complex 2 beta 1 subunit HPRD>03015_2>Adaptor related protein complex 2 beta 1 subunit HPRD>03015_3>Adaptor related protein complex 2 beta 1 subunit SwissPROT>AP2B1_HUMAN>Isoform 2 of AP-2 complex subunit beta OS=Homo sapiens GN=AP2B1 IPI>K7EJT8> IPI>P63010>AP-2 complex subunit beta IPI>P630…
Adaptor related protein complex 2 beta 1 subunit	K.ALQHMTDFAIQFNK.N	1.16558e+08	7.57048e+07	1.22485e+07	6.16597e+06	75430662	125707022	7447432	8339367	181257580	57185748	22866460	5019318	92986852	44221738	6431634	5139233	0.649502	0.105085	0.0529003	0.19158	0.0176631	0.00605514	3	51702211	K7EJT8	AP2B1	membrane membrane coat	protein transport intracellular protein transport	protein binding	Huntington's disease Endocytosis	Manual Assigned Name:Adaptor related protein complex 2 beta 1 subunit HPRD>03015_1>Adaptor related protein complex 2 beta 1 subunit HPRD>03015_2>Adaptor related protein complex 2 beta 1 subunit HPRD>03015_3>Adaptor related protein complex 2 beta 1 subunit SwissPROT>AP2B1_HUMAN>Isoform 2 of AP-2 complex subunit beta OS=Homo sapiens GN=AP2B1 IPI>K7EJT8> IPI>P63010>AP-2 complex subunit beta IPI>P630…
Adaptor related protein complex 2, alpha2 subunit	K.NAVLFEAISLIIHHDSEPNLLVR.A	1.0449e+08	9.68019e+07	5.04862e+07	3.20154e+07	72342508	153254122	34114758	28461077	159840838	65549455	80516588	45363265	81287821	71602080	36827227	22221926	0.926419	0.483166	0.306396	0.356079	0.0934335	0.0324834	4	12643300	O94973	AP2A2	membrane membrane coat	transport protein transport intracellular protein transport	protein binding	Huntington's disease Endocytosis	Manual Assigned Name:Adaptor related protein complex 2, alpha2 subunit HPRD>06256_1>Adaptor related protein complex 2, alpha2 subunit SwissPROT>AP2A2_HUMAN>Isoform 3 of AP-2 complex subunit alpha-2 OS=Homo sapiens GN=AP2A2 IPI>O94973>AP-2 complex subunit alpha-2 IPI>O94973-2>Isoform 2 of AP-2 complex subunit alpha-2 IPI>O94973-3>Isoform 3 of AP-2 complex subunit alpha-2 IPI>C9J1S3>Uncharacterized…
Adaptor related protein complex 2, alpha2 subunit	K.FVNLFPEVKPTIQDVLR.S	7.12294e+07	5.97946e+07	4.50929e+07	2.44753e+07	72919970	76384688	33251860	20478340	67092397	49722466	66822987	21294645	73675764	53276620	35203886	31652996	0.839465	0.633066	0.343613	0.151321	0.0774244	0.00806069	3	12643300	O94973	AP2A2	membrane membrane coat	transport intracellular protein transport	protein binding	Huntington's disease Endocytosis	Manual Assigned Name:Adaptor related protein complex 2, alpha2 subunit HPRD>06256_1>Adaptor related protein complex 2, alpha2 subunit SwissPROT>AP2A2_HUMAN>Isoform 3 of AP-2 complex subunit alpha-2 OS=Homo sapiens GN=AP2A2 IPI>O94973>AP-2 complex subunit alpha-2 IPI>O94973-2>Isoform 2 of AP-2 complex subunit alpha-2 IPI>O94973-3>Isoform 3 of AP-2 complex subunit alpha-2 IPI>C9J1S3>Uncharacterized…
Adaptor related protein complex 2, alpha2 subunit	K.NNGVLFENQLLQIGLK.S	2.66179e+07	3.13836e+07	1.25012e+07	3.93297e+06	26953238	47849430	11606570	4243609	25905905	23225789	15739747	2768297	26994589	23075528	10157358	4787005	1.17904	0.469655	0.147757	0.319922	0.0123596	0.00445921	3	12643300	O94973	AP2A2	membrane membrane coat	transport protein transport intracellular protein transport	protein binding	Huntington's disease Endocytosis	Manual Assigned Name:Adaptor related protein complex 2, alpha2 subunit HPRD>06256_1>Adaptor related protein complex 2, alpha2 subunit IPI>O94973>AP-2 complex subunit alpha-2 IPI>O94973-2>Isoform 2 of AP-2 complex subunit alpha-2 IPI>E7ESQ4>Uncharacterized protein IPI>E9PJJ7>Uncharacterized protein NCBI>12643300>Adapter-related protein complex 2 alpha 2 subunit (Alpha-adaptin C) (Clathrin assembly…
Adaptor related protein complex 2, alpha2 subunit	K.NNGVLFENQLLQIGLK.S	2.08556e+07	2.30732e+07	1.75036e+07	8.8705e+06	22221006	35400357	12218071	6601791	19770718	17545813	24588751	10252601	20575190	16273474	15703892	9757099	1.10633	0.839273	0.425328	0.374721	0.204513	0.0117877	2	12643300	O94973	AP2A2	membrane membrane coat	transport protein transport intracellular protein transport	protein binding	Huntington's disease Endocytosis	Manual Assigned Name:Adaptor related protein complex 2, alpha2 subunit HPRD>06256_1>Adaptor related protein complex 2, alpha2 subunit IPI>O94973>AP-2 complex subunit alpha-2 IPI>O94973-2>Isoform 2 of AP-2 complex subunit alpha-2 IPI>E7ESQ4>Uncharacterized protein IPI>E9PJJ7>Uncharacterized protein NCBI>12643300>Adapter-related protein complex 2 alpha 2 subunit (Alpha-adaptin C) (Clathrin assembly…
Adaptor related protein complex 2, alpha2 subunit	R.YGGTFQNVSVQLPITLNK.F	1.57608e+07	1.77079e+07	1.23697e+07	5.17783e+06	17472634	22224212	8454230	4631957	15047170	15432221	19261575	5457439	14762597	15467355	9393371	5444087	1.12354	0.784841	0.328526	0.248906	0.183895	0.00348253	2	12643300	O94973	AP2A2	membrane membrane coat	transport intracellular protein transport	protein binding	Huntington's disease Endocytosis	Manual Assigned Name:Adaptor related protein complex 2, alpha2 subunit HPRD>06256_1>Adaptor related protein complex 2, alpha2 subunit IPI>O94973>AP-2 complex subunit alpha-2 IPI>O94973-2>Isoform 2 of AP-2 complex subunit alpha-2 IPI>E7ESQ4>Uncharacterized protein IPI>E9PJJ7>Uncharacterized protein NCBI>12643300>Adapter-related protein complex 2 alpha 2 subunit (Alpha-adaptin C) (Clathrin assembly…
Adaptor related protein complex 2, alpha2 subunit	R.VVHLLNDQHLGVVTAATSLITTLAQK.N	7.15132e+07	6.60792e+07	3.38212e+07	2.18424e+07	83435936	92772730	26708968	20553123	63748830	52718254	48328065	21071260	67354901	52746706	26426717	23902759	0.924014	0.472937	0.305431	0.297942	0.0317789	0.00413033	4	12643300	O94973	AP2A2	membrane membrane coat	transport protein transport intracellular protein transport	protein binding	Huntington's disease Endocytosis	Manual Assigned Name:Adaptor related protein complex 2, alpha2 subunit HPRD>06256_1>Adaptor related protein complex 2, alpha2 subunit SwissPROT>AP2A2_HUMAN>Isoform 3 of AP-2 complex subunit alpha-2 OS=Homo sapiens GN=AP2A2 IPI>O94973>AP-2 complex subunit alpha-2 IPI>O94973-2>Isoform 2 of AP-2 complex subunit alpha-2 IPI>O94973-3>Isoform 3 of AP-2 complex subunit alpha-2 IPI>C9J1S3>Uncharacterized…
Additional sex combs like 2	K.KLTASPSDPK.V	2.22786e+07	2.53275e+07	9.5515e+06	1.15336e+07	29768504	30057704	8610577	8869973	20421640	26967772	12626241	19379405	16645781	18957169	7417679	6351451	1.13685	0.428729	0.517698	0.278058	0.0319185	0.0946032	2	37998957	Q76L83	ASXL2	nucleus	regulation of transcription	zinc ion binding		Manual Assigned Name:Additional sex combs like 2 HPRD>10676_1>Additional sex combs like 2 SwissPROT>ASXL2_HUMAN>Isoform 2 of Putative Polycomb group protein ASXL2 OS=Homo sapiens GN=ASXL2 IPI>Q76L83>Putative Polycomb group protein ASXL2 IPI>Q76L83-2>Isoform 2 of Putative Polycomb group protein ASXL2 IPI>E7EWD6>Uncharacterized protein NCBI>37998957>chimeric MOZ-ASXH2 fusion protein [Homo sapiens] …
Adducin 1 alpha	R.GSDSIAYDKGEK.L	2.152e+07	6.90076e+06	3.46759e+06	5.92145e+06	25924123	6960974	3178333	2162496	17257229	6994222	3612896	10620953	21378660	6747096	3611555	4980897	0.320667	0.161134	0.27516	0.00587019	0.00353699	0.0430858	2	12644231	Q86XM2	ADD1	nucleus membrane apical junction complex	actin cytoskeleton organization ion transport in utero embryonic development proteolysis	metal ion binding		Manual Assigned Name:Adducin 1 alpha HPRD>00036_1>Adducin 1 alpha HPRD>00036_2>Adducin 1 alpha HPRD>00036_3>Adducin 1 alpha HPRD>00036_4>Adducin 1 alpha SwissPROT>ADDA_HUMAN>Isoform 3 of Alpha-adducin OS=Homo sapiens GN=ADD1 IPI>Q86XM2>ADD1 protein IPI>Q96D30>ADD1 protein IPI>P35611>Alpha-adducin IPI>A2A3N8>Adducin 1 (Alpha) IPI>P35611-2>Isoform 2 of Alpha-adducin IPI>P35611-3>Isoform 3 of Alpha-…
Adducin 3	K.VNVPEESR.N	1.01314e+08	4.68722e+07	4.5493e+07	3.88418e+07	118862127	53845264	45346489	33217470	108402898	43225850	65720209	59046259	76676441	43545557	25412228	24261576	0.462644	0.44903	0.383381	0.0169837	0.0528744	0.0350811	2	12643881	Q9UEY8	ADD3	membrane	ion transport protein folding protein transport	metal ion binding		Manual Assigned Name:Adducin 3 HPRD>03339_1>Adducin 3 HPRD>03339_2>Adducin 3 HPRD>03339_3>Adducin 3 SwissPROT>ADDG_HUMAN>Isoform 1 of Gamma-adducin OS=Homo sapiens GN=ADD3 IPI>Q9UEY8>Gamma-adducin IPI>Q9UEY8-2>Isoform 1 of Gamma-adducin NCBI>12643881>Gamma adducin (Adducin-like protein 70) NCBI>119569958>adducin 3 (gamma), isoform CRA_b [Homo sapiens] NCBI>38512198>Adducin 3, isoform a [Homo sapi…
Adducin 3	R.INENDPEYIR.E	9.15432e+07	2.46811e+07	3.55246e+07	4.25518e+06	112147406	31955928	30297548	4953186	116874997	20261011	56853564	4598455	45607268	21826487	19422645	3213904	0.269612	0.388064	0.0464828	0.0307712	0.0810113	0.00636755	2	12643881	Q9UEY8	ADD3	membrane	ion transport	metal ion binding		Manual Assigned Name:Adducin 3 HPRD>03339_1>Adducin 3 HPRD>03339_2>Adducin 3 HPRD>03339_3>Adducin 3 SwissPROT>ADDG_HUMAN>Isoform 1 of Gamma-adducin OS=Homo sapiens GN=ADD3 IPI>Q9UEY8>Gamma-adducin IPI>Q9UEY8-2>Isoform 1 of Gamma-adducin NCBI>12643881>Gamma adducin (Adducin-like protein 70) NCBI>119569958>adducin 3 (gamma), isoform CRA_b [Homo sapiens] NCBI>38512198>Adducin 3, isoform a [Homo sapi…
Adenine nucleotide translocator 3, Y-chromosomal	K.DFLAGGIAAAISK.T	1.22322e+08	3.77524e+07	1.11454e+08	9.93406e+07	129993243	27832965	92036914	128068356	115640084	37885835	174620709	60837298	121332763	47538511	67704296	109116184	0.308632	0.911152	0.812124	0.00823531	0.282055	0.193575	2	113463	P12236	SLC25A6	integral to membrane	transport	protein binding	Parkinson's disease Huntington's disease Calcium signaling pathway	Manual Assigned Name:Adenine nucleotide translocator 3, Y-chromosomal HPRD>02461_1>Adenine nucleotide translocator 3, Y-chromosomal SwissPROT>ADT3_HUMAN>ADP/ATP translocase 3 OS=Homo sapiens GN=SLC25A6 PE=1 SV=4 IPI>P12236>ADP/ATP translocase 3 IPI>I7HJJ0> NCBI>113463>ADP,ATP carrier protein, liver isoform T2 (ADP/ATP translocase 3) (Adenine nucleotide translocator 3) (ANT 3) NCBI>119619086>solut…
Adenine nucleotide translocator 3, Y-chromosomal	K.DFLAGGIAAAISK.T	2.12264e+07	8.90544e+06	1.47067e+07	1.22108e+07	25824334	12268305	14517429	16759513	21922431	6706251	20677556	4619566	15932349	7741771	8925119	15253441	0.419546	0.69285	0.575267	0.028688	0.148269	0.135612	3	113463	P12236	SLC25A6	integral to membrane	transport	protein binding	Parkinson's disease Huntington's disease Calcium signaling pathway	Manual Assigned Name:Adenine nucleotide translocator 3, Y-chromosomal HPRD>02461_1>Adenine nucleotide translocator 3, Y-chromosomal SwissPROT>ADT3_HUMAN>ADP/ATP translocase 3 OS=Homo sapiens GN=SLC25A6 PE=1 SV=4 IPI>P12236>ADP/ATP translocase 3 IPI>I7HJJ0> NCBI>113463>ADP,ATP carrier protein, liver isoform T2 (ADP/ATP translocase 3) (Adenine nucleotide translocator 3) (ANT 3) NCBI>119619086>solut…
Adenine phosphoribosyltransferase	R.VVVVDDLLATGGTMNAACELLGR.L	1.36661e+08	1.40409e+08	4.61386e+07	4.15673e+07	117597593	194216572	64064052	47399309	173613636	140823892	33111474	48918362	118770761	86186443	41240366	28384259	1.02743	0.337615	0.304164	0.395848	0.0186659	0.0140431	3	114074	H3BQZ9	APRT	cytoplasm	nucleoside metabolic process	protein binding	Purine metabolism	Manual Assigned Name:Adenine phosphoribosyltransferase HPRD>00029_1>Adenine phosphoribosyltransferase SwissPROT>APT_HUMAN>Adenine phosphoribosyltransferase OS=Homo sapiens GN=APRT PE=1 SV=2 IPI>H3BQZ9> IPI>P07741>Adenine phosphoribosyltransferase NCBI>114074>Adenine phosphoribosyltransferase (APRT) NCBI>115527246>Adenine phosphoribosyltransferase [Homo sapiens] NCBI>31415697>adenine phosphoribosy…
[truncated: 11,434 more rows]
